# Supplementary material for: Near-infrared PAINT localization microscopy via chromophore replenishment of phytochrome-derived fluorescent tag
Source: Commun Biol. 2024 Apr 18;7:473. doi: 10.1038/s42003-024-06169-7 (PMC11026395; doi:10.1038/s42003-024-06169-7)
Supplement: Supplementary file 3 — Supplementary Data [file 42003_2024_6169_MOESM3_ESM.xlsx]

## Sheet: Fig. 2b
time (s)	F.I. (AU)
0	3137.65
2	2778.8
4	2523.15
6	2383.2
8	2197.43
10	1974.62
12	1945.67
14	1815.23
16	1662.37
18	1627.52
20	1498.14
22	1521.63
24	1416.7
26	1344.32
28	1320.59
30	1371.74
32	1185.51
34	1279.93
36	1247.9
38	1179.72
40	1133.66
42	1083.61
44	1145.88
46	1097.96
48	1027.57
50	1056.51
52	1004.75
54	1028.5
56	1017.04
58	1031.85
60	905.974
62	1014.04
64	1010.45
66	1059.64
68	929.172
70	933.382
72	977.23
74	956.882
76	899.89
78	983.094
80	973.856
82	943.282
84	896.725
86	881.549
88	882.207
90	886.56
92	845.761
94	903.111
96	926.212
98	916.043
100	833.427
102	824.737
104	842.62
106	900.658
108	906.302
110	879.555
112	836.929
114	863.295
116	811.387
118	844.945
120	858.927
122	819.522
124	826.031
126	818.835
128	873.746
130	829.663
132	880.525
134	832.73
136	737.208
138	746.024
140	785.882
142	819.728
144	816.953
146	844.273
148	815.065
150	802.435
152	831.197
154	790.627
156	802.941
158	841.724
160	779.721
162	794.483
164	839.153
166	824.26
168	704.825
170	779.11
172	833.936
174	801.127
176	840.721
178	826.44
180	781.268
182	765.063
184	821.767
186	826.9
188	855.066
190	844.77
192	809.171
194	844.07
196	728.177
198	774.59
200	778.273
202	756.563
204	699.3
206	803.105
208	721.381
210	798.306
212	781.01
214	742
216	790.485
218	687.503
220	790.103
222	759.267
224	731.743
226	729.525
228	748.1
230	777.224
232	680.287
234	795.551
236	686.178
238	733.968
240	742.159
242	712.87
244	748.135
246	803.833
248	794.673
250	776.895
252	714.486
254	768.49
256	757.073
258	747.038
260	812.988
262	730.677
264	679.817
266	700.523
268	701.067
270	741.551
272	809.603
274	742.487
276	770.249
278	724.655
280	718.997
282	727.727
284	729.768
286	761.577
288	708.748
290	812.613
292	726.566
294	678.842
296	791.152
298	692.422
300	783.46
302	758.395
304	664.815
306	710.652
308	729.62
310	717.989
312	697.977
314	781.067
316	757.028
318	759.173
320	725.683
322	717.121
324	704.055
326	749.302
328	694.667
330	776.721
332	674.275
334	695.949
336	727.473
338	702.64
340	777.74
342	701.147
344	708.707
346	742.557
348	799.902
350	774.615
352	733.277
354	685.788
356	777.053
358	678.883
360	704.209
362	775.76
364	674.314
366	706.82
368	728.1
370	694.965
372	661.515
374	690.962
376	687.496
378	687.983
380	730.128
382	710.514
384	698.43
386	675.77
388	733.523
390	681.852
392	744.561
394	631.912
396	750.744
398	771.746
400	683.03
402	688.644
404	757.44
406	694.025
408	677.665
410	756.672
412	702.798
414	725.191
416	723.079
418	708.015
420	685.103
422	732.248
424	748.929
426	719.328
428	729.391
430	628.014
432	686.658
434	677.519
436	732.747
438	658.146
440	705.731
442	714.359
444	767.061
446	739.603
448	740.698
450	676.398
452	718.15
454	679.356
456	697.395
458	753.097
460	650.474
462	664.216
464	743.651
466	812.12
468	715.382
470	762.552
472	793.323
474	680.796
476	668.294
478	692.582
480	689.086
482	704.215
484	677.125
486	683.228
488	670.128
490	669.174
492	716.777
494	627.507
496	719.746
498	731.927
500	651.145
502	698.569
504	676.984
506	690.627
508	739.381
510	738.201
512	697.804
514	622.987
516	600.242
518	711.406
520	745.833
522	717.678
524	762.103
526	614.127
528	652.268
530	707.893
532	726.886
534	710.378
536	679.421
546	734.293
556	1063.35
566	1334.25
576	1542.05
586	1613.07
596	1729.54
606	1916.82
616	1935.18
626	2077.53
636	2037.96
646	2133.76
656	2208.51
666	2143.42
676	2210.6
686	2305.62
696	2337.51
706	2311.83
716	2381.57
726	2394.92
736	2392.17
746	2397.31
756	2432.09
766	2413.96
776	2493.1
786	2453.78
796	2486.51
806	2473.36
816	2423.27
826	2549.72
836	2457.88
846	2438.53
856	2612.48
866	2486.34
876	2493
886	2531.76
896	2473.47
906	2555.67
916	2454.78
926	2542.7
936	2527.75
946	2513.31
956	2540.31
966	2574.77
976	2622.21
986	2488.49
996	2568.49
1006	2585.44
1016	2535.74
1026	2596.75
1036	2563.97
1046	2574.91
1056	2542.56
1066	2646.28
1076	2625.92
1086	2511.4
1096	2603.28
1106	2507.39
1116	2557.14
1126	2639.64
1136	2512.71
1146	2633.57
1156	2513.51
1166	2499.35
1176	2585.64
1186	2590.38
1196	2643.73
1206	2559.5
1216	2518.19
1226	2503.9
1236	2579.43
1246	2477.88
1256	2605.72
1266	2577.45
1276	2586.87
1286	2534.78
1296	2536.91
1306	2558.11
1316	2586.54
1326	2609.66
1336	2599.64
1346	2493.35
1356	2577.25
1366	2528.61
1376	2416.6
1386	2566.03
1396	2525.76
1406	2571.93
1416	2551.88
1426	2551.57
1436	2605.83
1446	2496.94
1456	2537.66
1466	2521.62
1476	2520.51
1486	2562.87
1496	2572.32
1506	2541.06

## Sheet: Fig. 2c
Time (s)	2 W/cm2	4 W/cm2	8 W/cm2
0	1	1	1
10	0.86094	0.76729	0.65103
20	0.71399	0.6143	0.47223
30	0.58143	0.48852	0.35575
40	0.48095	0.39365	0.27308
50	0.40028	0.32167	0.21398
60	0.33609	0.26582	0.1671
70	0.28544	0.22604	0.13308
80	0.24799	0.19256	0.10589
90	0.21912	0.1639	0.08623
100	0.18565	0.14045	0.0679
110	0.16287	0.12244	0.05483
120	0.14658	0.11072	0.04519
130	0.12441	0.0956	0.03506
140	0.10988	0.08698	0.03006
150	0.09192	0.06893	0.02184
160	0.08659	0.0602	0.01817
170	0.07409	0.05878	0.01573
180	0.06776	0.04788	0.01187
190	0.05702	0.04426	0.00967
200	0.04739	0.03448	0.00867
210	0.03869	0.03247	0.00941
220	0.03294	0.02733	0.00678
230	0.02361	0.02336	0.0051
240	0.02221	0.01651	0.00518
250	0.0141	0.01559	0.00291
260	0.01032	0.01026	0.00155
270	0.00614	0.0067	0.00291
280	0.00317	0.00545	0.00116
290	0	0	0

## Sheet: Fig. 2d
BV (µM)	kon (s-1)
0.25	0.01407	0.01186	0.01342
0.5	0.02639	0.02599	0.02983
0.75	0.03796	0.03582	0.03758
1	0.05179	0.05044	0.0491

## Sheet: Fig. 2e, 2f, 2g
fluorescence state	F.I. (AU)
on	572.489
off	177.77
on	568.841
off	177.553
on	557.546
off	180.194
on	557.268
off	173.842
on	557.691
off	174.824
on	552.586
off	173.844
on	556.404
off	180.465
on	552.606
off	171.05
on	539.905
off	175.303
on	553.786
off	168.688
on	536.71
off	172.86
on	547.141
off	173.66
on	541.73
off	170.498
on	546.415
off	166.792
on	540.88
off	173.761
on	527.172
off	172.262
on	529.939
off	170.425
on	533.367
off	178.177
on	542.685
off	169.952
on	543.77
off	169.877
on	536.986
off	168.216
on	543.746
off	169.133
on	543.038
off	166.004
on	532.976
off	169.12
on	534.65
off	172.26
on	537.193
off	174.098
on	546.038
off	173.153
on	539.545
off	176.107
on	541.952
off	175.927
on	545.105
off	175.16
on	541.972
off	162.379
on	529.353
off	177.006
on	529.01
off	168.297
on	536.608
off	172.462
on	524.262
off	175.411
on	520.87
off	174.454
on	528.621
off	172.462
on	525.38
off	167.773
on	533.833
off	170.931
on	519.809
off	162.116
on	515.83
off	164.991
on	521.681
off	167.35
on	519.007
off	163.92
on	528.553
off	174.431
on	505.012
off	162.393
on	509.549
off	177.406
on	508.548
off	169.163
on	500.402
off	161.002
on	503.646
off	159.269
on	510.246
off	162.162
on	496.539
off	167.583
on	499.711
off	162.85
on	502.337
off	160.767
on	505.896
off	163.671
on	496.816
off	161.216
on	507.478
off	166.663
on	493.925
off	161.005
on	502.718
off	160.812
on	507.271
off	158.218
on	492.642
off	158.463
on	488.804
off	161.448
on	486.531
off	165.768
on	481.662
off	159.794
on	484.294
off	158.105
on	492.695
off	158.651
on	483.905
off	163.549
on	479.96
off	159.107
on	479.842
off	162.559
on	478.664
off	155.944
on	479.126
off	155.976
on	477.535
off	165.15
on	480.011
off	159
on	473.856
off	163.394
on	476.458
off	151.733
on	479.11
off	167.834
on	480.672
off	163.775
on	490.12
off	162.865
on	484.096
off	165.181
on	476.199
off	164.248
on	469.678
off	158.941
on	479.659
off	162.308
on	468.105
off	155.5
on	470.898
off	152.307
on	478.633
off	160.528
on	473.833
off	163.734
on	483.018
off	161.914
on	487.044
off	164.193
on	475.778
off	158.711
on	468.278
off	153.583
on	469.854
off	156.193
on	470.863
off	155.63
on	472.105
off	154.441
on	474.044
off	161.512
on	471.185
off	155.844
on	477.762
off	165.286
on	465.324
off	165.556
on	474.257
off	159.319
on	485.725
off	159.373
on	464.329
off	165.4
on	462.74
off	158.216
on	472.539
off	162.203
on	465.535
off	162.276
on	467.189
off	163.353
on	455.845
off	152.196
on	458.598
off	160.967
on	461.704
off	153.673
on	469.161
off	156.552
on	446.295
off	157.168
on	454.515
off	153.834
on	446.848
off	153.507
on	460.266
off	153.001
on	459.654
off	165.217
on	453.403
off	157.632
on	447.795
off	154.982
on	450.458
off	150.039
on	447.666
off	146.752
on	441.921
off	161.763
on	445.457
off	150.124
on	447.443
off	150.007
on	449.2
off	157.326
on	442.237
off	155.923
on	433.477
off	155.075
on	426.928
off	153.718
on	430.564
off	151.082
on	429.843
off	151.825
on	437.707
off	150.657
on	431.796
off	145.637
on	431.856
off	155.309
on	429.475
off	151.549
on	440.797
off	153.538
on	430.43
off	163.043
on	421.808
off	155.188
on	425.662
off	149.454
on	434.889
off	151.532
on	434.726
off	154.719
on	429.866
off	153.446
on	430.932
off	149.706
on	433.343
off	153.532
on	429.215
off	152.848
on	435.577
off	153.733
on	427.864
off	150.845
on	436.404
off	152.919
on	426.705
off	148.652
on	437.916
off	157.371
on	439.482
off	147.986
on	435.144
off	149.757
on	432.485
off	150.217
on	422.842
off	147.972
on	436.32
off	146.547
on	420.552
off	155.991
on	431.376
off	149.853
on	426.025
off	156.606
on	429.891
off	143.739
on	419.95
off	148.045
on	418.899
off	146.838
on	424.209
off	153.808
on	413.19
off	152.63
on	427.233
off	152.413
on	427.55
off	148.309
on	414.46
off	148.39
on	422.961
off	148.782
on	405.548
off	155.2
on	412.796
off	152.226
on	420.213
off	141.716
on	410.409
off	155.702
on	408.265
off	157.806
on	404.337
off	150.501
on	413.589
off	149.901
on	403.834
off	148.973
on	405.794
off	146.678
on	398.732
off	142.61
on	399.708
off	150.287
on	399.163
off	143.788
on	391.865
off	147.778
on	397.933
off	142.048
on	400.616
off	149.02
on	403.672
off	151.476
on	399.318
off	148.355
on	389.987
off	144.737
on	397.627
off	138.504
on	393.281
off	148.609
on	398.554
off	140.615
on	393.625
off	150.716
on	392.496
off	139.28
on	382.568
off	143.033
on	394.661
off	149.762
on	387.616
off	143.316
on	381.108
off	139.625
on	374.07
off	143.356
on	376.918
off	137.36
on	380.565
off	138.425
on	372.728
off	154.553
on	383.797
off	143.478
on	387.122
off	139.119
on	375.92
off	144.358
on	373.476
off	134.018
on	377.682
off	143.002
on	380.076
off	138.899
on	372.999
off	136.782
on	385.074
off	138.875
on	376.307
off	139.407
on	387.737
off	144.205
on	374.924
off	141.023
on	387.793
off	140.421
on	378.563
off	145.623
on	376.537
off	142.448
on	380.21
off	146.463
on	376.832
off	143.753
on	381.014
off	139.956
on	377.976
off	147.465
on	380.825
off	146.853
on	390.395
off	145.781
on	379.761
off	138.766
on	373.767
off	143.917
on	381.999
off	140.231
on	370.158
off	136.959
on	382.841
off	143.325
on	374.104
off	143.672
on	375.455
off	143.892
on	372.98
off	146.363
on	369.846
off	140.34
on	369.656
off	140.405
on	365.157
off	135.229
on	374.359
off	145.68
on	370.069
off	140.809
on	361.508
off	140.214
on	372.209
off	134.713
on	360.228
off	128.129
on	356.465
off	136.122
on	365.173
off	137.943
on	358.585
off	144.782
on	361.283
off	138.059
on	357.385
off	141.884
on	361.528
off	131.305
on	358.058
off	139.643
on	361.121
off	133.894
on	350.259
off	133.845
on	356.411
off	144.769
on	360.055
off	142.101
on	349.327
off	140.252
on	354.46
off	136.464
on	364.11
off	126.796
on	356.442
off	139.513
on	349.266
off	131.538
on	343.331
off	130.71
on	348.796
off	135.383
on	356.493
off	131.185
on	348.928
off	142.432
on	340.861
off	135.468
on	345.62
off	139.956
on	359.363
off	139.232
on	344.93
off	133.774
on	340.368
off	133.462
on	354.12
off	135.589
on	336.189
off	133.608
on	343.963
off	136.537
on	344.819
off	130.778
on	347.298
off	128.838
on	340.27
off	133.304
on	342.8
off	128.642
on	339.781
off	135.645
on	345.012
off	140.771
on	350.831
off	132.768
on	344.507
off	131.4
on	350.152
off	133.269
on	345.514
off	131.907
on	354.124
off	128.185
on	351.314
off	125.073
on	342.659
off	132.792
on	351.128
off	130.982
on	344.17
off	134.572
on	349.118
off	130.024
on	338.467
off	128.526
on	346.381
off	134.465
on	338.872
off	142.191
on	341.629
off	131.601
on	338.198
off	137.183
on	336.987
off	138.993
on	337.737
off	129.595
on	345.038
off	124.417
on	333.707
off	131.567
on	340.79
off	126.088
on	329.699
off	135.299
on	342.612
off	134.342
on	331.042
off	126.73
on	335.924
off	133.445
on	339.864
off	130.076
on	339.181
off	131.459
on	329.832
off	132.42
on	335.258
off	136.163
on	331.436
off	131.616
on	338.161
off	130.686
on	327.841
off	131.308
on	324.796
off	137.885
on	326.23
off	129.217
on	324.571
off	127.992
on	326.51
off	133.105
on	332.655
off	127.479
on	330.277
off	130.237
on	319.099
off	128.487
on	330.262
off	129.647
on	315.468
off	129.714
on	328.199
off	131.155
on	319.798
off	128.704
on	312.534
off	123.125
on	310.052
off	131.876
on	319.396
off	128.391
on	311.231
off	128.021
on	320.439
off	124.244
on	313.601
off	131.735
on	317.373
off	126.953
on	316.014
off	125.249
on	302.065
off	123.931
on	303.789
off	128.614
on	317.838
off	130.46
on	316.155
off	124.112
on	313.39
off	126.075
on	315.5
off	129.867
on	297.842
off	124.284
on	309.486
off	125.307
on	311.759
off	124.471
on	311.528
off	132.291
on	311.815
off	126.108
on	310.675
off	126.216
on	311.725
off	122.827
on	315.475
off	129.779
on	315.762
off	128.662
on	301.982
off	125.765
on	321.819
off	129.701
on	312.6
off	122.789
on	309.882
off	121.202
on	307.14
off	126.583
on	307.366
off	126.694
on	303.835
off	127.441
on	313.945
off	123.776
on	307.489
off	118.885
on	301.507
off	112.711
on	312.896
off	124.713
on	304.223
off	123.269
on	312.855
off	125.76
on	307.852
off	132.08
on	306.525
off	116.656
on	318.408
off	120.24
on	303.239
off	128.741
on	297.608
off	120.352
on	306.188
off	127.936
on	299.202
off	121.811
on	296.35
off	122.356
on	302.308
off	123.449
on	303.448
off	126.512
on	311.021
off	119.85
on	292.641
off	125.669
on	308.367
off	122.341
on	294.147
off	126.574
on	294.893
off	122.593
on	300.508
off	125.58
on	306.696
off	120.031
on	298.244
off	121.102
on	298.293
off	124.655
on	296.304
off	118.659
on	284.002
off	125.838
on	292.854
off	131.655
on	289.403
off	125.315
on	297.554
off	124.869
on	292.979
off	116.515
on	292.368
off	124.519
on	287.652
off	111.162
on	284.23
off	125.901
on	284.73
off	121.1
on	282.557
off	119.621
on	287.593
off	118.634
on	288.347
off	118.466
on	287.253
off	121.328
on	278.263
off	117.572
on	281.956
off	117.675
on	281.26
off	119.917
on	278.151
off	112.004
on	272.486
off	118.617
on	269.629
off	115.515
on	278.996
off	116.026
on	270.875
off	116.37
on	288.197
off	119.449
on	282.736
off	116.48
on	272.259
off	120.445
on	286.398
off	111.306
on	281.541
off	120.208
on	273.791
off	117.541
on	275.22
off	122.689
on	290.13
off	115.078
on	279.043
off	119.204
on	270.508
off	117.403
on	282.539
off	115.271
on	283.135
off	120.099
on	281.574
off	117.823
on	282.571
off	114.697
on	283.787
off	111.161
on	279.607
off	114.106
on	278.078
off	120.709
on	288.785
off	118.391
on	273.949
off	114.36
on	279.133
off	118.074
on	274.754
off	115.895
on	274.378
off	119.289
on	283.938
off	117.786
on	273.057
off	116.631
on	268.07
off	121.622
on	280.62
off	118.432
on	284.258
off	121.09
on	274.924
off	108.402
on	269.477
off	111.329
on	268.614
off	118.31
on	271.671
off	121.498
on	275.655
off	118.805
on	269.091
off	110.199
on	270.049
off	114.427
on	270.198
off	117.775
on	280.182
off	113.541
on	275.37
off	106.68
on	271.083
off	113.4
on	273.542
off	118.576
on	281.076
off	109.912
on	270.856
off	120.368
on	264.499
off	116.357
on	269.161
off	112.83
on	264.754
off	108.334
on	263.164
off	113.241
on	266.851
off	115.86
on	271.892
off	109.123
on	266.271
off	108.506
on	264.127
off	114.461
on	264.716
off	112.264
on	258.397
off	118.591
on	253.245
off	119.483
on	258.788
off	116.991
on	258.815
off	113.622
on	257.62
off	114.098
on	268.786
off	109.841
on	259.534
off	105.233
on	253.287
off	108.344
on	260.273
off	106.546
on	254.343
off	103.094
on	248.187
off	114.908
on	259.367
off	116.323
on	249.618
off	111.746
on	258.491
off	114.371
on	244.288
off	108.661
on	252.566
off	109.225
on	254.208
off	105.392
on	253.068
off	110.258
on	250.299
off	106.179
on	251.281
off	99.963
on	256.391
off	110.05
on	250.935
off	107.589
on	264.329
off	105.631
on	259.697
off	109.289
on	255.698
off	109.278
on	250.643
off	109.28
on	255.973
off	112.912
on	252.768
off	101.915
on	246.655
off	105.856
on	254.602
off	113.408
on	259.638
off	103.834
on	250.299
off	104.905
on	250.928
off	105.538
on	256.058
off	111.896
on	255.339
off	112.695
on	251.065
off	113.839
on	253.684
off	114.59
on	250.876
off	109.283
on	252.268
off	107.036
on	256.367
off	107.951
on	251.566
off	105.1
on	254.912
off	111.836
on	249.281
off	113.081
on	231.26
off	110.583
on	243.894
off	109.091
on	247.121
off	109.393
on	253.17
off	103.45
on	252.895
off	113.725
on	247.86
off	110.804
on	250.578
off	106.409
on	245.958
off	110.476
on	249.89
off	107.785
on	253.604
off	101.782
on	240.465
off	101.897
on	253.895
off	107.582
on	246.122
off	107.088
on	247.796
off	111.103
on	245.489
off	113.294
on	245.407
off	112.165
on	245.234
off	105.312
on	242.037
off	109.329
on	238.509
off	100.525
on	232.319
off	105.529
on	234.774
off	99.7997
on	235.929
off	108.505
on	237.27
off	107.285
on	232.069
off	99.6667
on	237.998
off	100.452
on	236.035
off	105.279
on	230.906

## Sheet: Fig. 3e
Dronpa	Rep-miRFP	SPOON
257.2	786.886	222.061
249.955	335.867	889.165
310.915	692.435	1452.35
239.562	1679.41	844.687
172.401	158.101	1933.65
355.587	701.358	1716.04
446.296	192.492	1820.2
262.016	1215.79	1188.2
1030.9	290.684	702.279
96.949	473.39	638.335
143.716	261.372	2057.69
98.962	245.014	555.39
139.542	474.145	1101.51
61.74	470.539	581.043
144.983	1091.11	1285.64
98.982	178.667	1151.74
355.662	232.677	1006.98
372.662	351.269	476.7
378.892	322.103	561.684
139.163	383.814	1089.05
568.026	153.59	1536.23
194.254	212.747	245.371
155.456	152.232	665.784
341.093	200.598	497.651
84.627	315.442	1458.28
146.487	354.41	799.513
249.373	342.999	596.961
77.79	267.342	593.289
95.937	671.228	384.723
428.605	231.649	1183.58
492.313	341.814	415.18
437.574	413.879	1026.28
851.425	197.902	234.103
582.537	386.296	1483.45
377.249	167.376	720.78
66.054	1468.25	311.428
65.012	239.554	676.459
690.954	508.81	1403.17
399.607	424.767	1409.34
259.901	368.404	646.629
622.449	246.473	810.847
71.291	302.724	824.421
150.686	320.19	1149.89
467.224	183.022	1920.29
194.334	672.69	1262.9
168.63	188.165	604.899
169.724	259.285	1078.16
594.735	731.749	1680.01
197.77	257.214	686.212
233.411	326.569	954.964
762.942	196	506.287
1328	1080.19	489.18
88.583	191.231	855.601
714.983	447.745	586.882
163.84	228.177	584.7
442.381	209.08	799.875
161.994	282.786	571.291
424.057	299.786	651.241
166.586	384.083	646.777
140.983	507.697	1342.52
478.963	797.666	509.53
269.301	488.322	432.905
251.608	458.26	707.145
178.032	502.161	1423.09
667.748	302.535	325.878
748.337	235.494	882.052
699.054	334.51	534.879
1015.57	213.935	721.038
367.134	761.662	1354.89
631.029	421.307	926.898
206.035	593.5	693.585
135.926	796.316	768.185
159.611	229.696	1396.54
264.826	1154.4	787.294
388.538	859.991	515.718
435.295	162.634	705.032
1515.43	241.881	2594.7
173.284	405.51	743.582
144.359	368.919	474.253
276.093	193.294	1660.58
964.129	379.379	2378.88
327.609	817.367	292.391
560.408	490.025	306.803
359.612	628.057	785.299
145.124	776.737	948.575
467.622	654.572	1062.67
883.994	727.574	1308.01
333.278	453.45	1337.11
216.152	189.055	1025.62
520.61	119.876	1013.27
176.592	660.057	1180.46
455.939	557.835	868.943
455.07	215.619	592.839
127.018	160.788	1571.53
1074.93	291.821	785.246
231.456	319.125	1450.33
668.697	380.835	282.67
783.139	790.989	725.935
465.198	176.076	2101.96
757.417	280.706	1169.52
269.298	321.634	1087.15
382.382	224.536	1003.88
701.282	219.289	523.877
637.084	202.086	1091.6
399.299	690.636	676.023
212.459	298.749	1902.45
283.796	392.632	1927.99
301.874	405.614	671.338
857.023	230.136	1283.59
161.329	390.276	1165.09
1209.23	340.862	1064.96
131.344	222.034	927.091
93.239	572.242	902.864
171.943	221.445	1108.41
291.224	307.398	291.077
207.797	175.062	682.693
357.794	358.837	841.886
301.777	205.771	972.576
376.243	1075.84	1305.28
987.414	1201.23	1330.45
100.629	219.1	1632.74
213.397	261.577	675.081
216.512	344.85	1834.11
182.752	175.454	1356.32
134.331	664.536	2418.01
187.955	261.706	778.469
159.29	156.422	1138.93
1315.14	386.538	452.671
184.98	176.124	1866.78
68.208	840.932	667.968
818.776	265.439	892.761
381.516	402.259	777.334
163.676	614.99	596.923
173.292	460.199	656.4
315.574	538.082	1120.45
389.912	481.032	628.521
205.815	203.132	930.448
1011.27	304.464	494.766
367.091	419.274	1153.15
221.907	183.229	696.463
703.984	410.405	623.428
176.834	666.028	1261.17
118.876	536.304	559.551
174.095	1069.44	554.913
134.179	795.436	2071.4
578.341	1223.98	1104.71
303.838	1109.04	2058.65
254.993	360.138	1053.37
690.63	734.277	1005.75
136.545	1151.42	713.853
68.261	233.049	974.687
237.424	216.159	931.658
125.835	166.543	1241.5
594.079	576.38	1122.71
401.408	301.013	866.149
305.492	282.837	715.835
544.264	944.77	1797.09
490.322	653.273	1895.96
198.076	632.947	761.276
477.616	442.623	1104.47
98.39	291.837	1396.25
303.265	243.394	392.235
191.045	253.573	1247.84
239.192	410.543	1017.85
268.607	182.102	1071.28
106.71	147.158	310.397
158.535	655.105	671.194
310.883	199.942	725.933
197.434	678.986	2455.24
153.727	198.079	423.573
277.798	362.106	1208.21
193.95	529.377	976.742
262.445	282.193	1033.11
654.222	449.746	496.91
1495.11	533.41	1561.38
1021.13	423.653	857.395
370.428	473.351	336.293
638.455	180.617	767.468
804.891	384.568	792.612
70.985	378.605	609.061
166.089	238.107	766.398
493.215	701.394	1415.85
242.818	853.144	2435.7
106.924	244.2	770.05
201.021	162.476	784.182
72.874	359.344	2656.95
171.376	184.479	1578.13
340.421	829.402	485.346
135.55	122.755	719.02
710.048	579.332	1464.43
229.57	584.812	808.181
302.527	578.038	489.889
538.826	456.625	1171.8
1318.23	301.206	1085.69
179.858	733.884	1016.99
400.327	332.149	1473.24
192.263	247.413	1034.44
121.62	262.999	1109.4
397.846	491.796	1618.27
266.646	393.028	2237.47
639.485	1510.25	737.938
234.995	382.159	246.548
285.213	405.438	669.189
255.994	212.64	1429.5
243.308	526.079	1666.99
361.785	615.942	1325.25
251.516	481.518	728.189
383.025	693.212	733.908
298.854	1009.37	678.508
232.336	213.957	833.226
193.695	304.044	344.655
71.977	787.186	184.001
129.748	687.263	756.09
283.183	1174.88	755.203
111.285	202.628	1155
701.873	163.062	1627.29
492.174	393.195	559.792
101.059	138.266	721.872
85.866	144.069	1579.63
769.306	1233.88	1052.6
368.474	219.777	818.168
98.3	376.613	2573.35
79.757	243.692	529.098
146.752	173.066	451.069
224.745	614.711	2069.09
265.869	264.455	885.776
464.059	243.276	478.14
295.483	137.592	1049.92
601.225	594.966	742.446
213.622	329.044	906.977
398.162	535.211	1115.57
305.087	348.438	285.827
125.459	640.411	2414.66
111.862	194.004	929.529
117.377	506.701	609.598
377.022	398.535	1203.57
442.568	352.282	463.311
224.427	253.67	488.254
212.336	344.686	445.156
194.321	300.188	672.783
200.169	251.735	303.362
237.792	799.134	625.197
145.065	690.353	660.697
279.506	570.046	1644.54
1196.45	319.521	929.907
222.181	233.966	1022.17
447.278	279.84	1722.52
243.108	363.447	1582.09
655.022	1672.12	732.906
276.678	654.648	1995.1
328.433	847.719	712.737
323.35	199.677	497.028
232.007	158.428	1069.34
165.19	145.56	841.696
296.54	558.742	599.873
159.438	115.821	526.657
143.113	618.567	553.962
469.749	1125.98	1008.93
1109.77	307.556	954.403
273.9	163.882	591.677
281.835	418.625	824.699
240.585	1565.19	1018.75
420.031	175.269	1381.02
128.544	1218.01	1063.12
1472.56	602.356	779.105
64.077	301.877	528.169
283.484	297.012	1519.18
1056.88	654.867	339.196
103.039	483.92	1380.23
183.798	436.238	317.717
189.35	330.842	681.813
825.369	213.895	1992.68
447.323	836.301	325.64
199.663	361.929	2154.53
1080.6	320.659	425.631
166.102	356.916	862.373
80.134	540.886	834.722
155.017	652.263	1317.12
94.557	198.395	1572.52
68.682	1025.96	836.377
688.414	388.212	1272.91
1133.68	198.866	664.098
723.847	370.169	636.684
253.963	144.175	2865.04
391.769	1112.64	667.73
487.367	346.098	1799.6
73.205	904.627	1077.95
544.983	124.146	580.381
386.48	204.333	1272.61
140.488	165.909	501.096
228.931	1126.59	656.106
602.077	752.726	3103.99
146.384	164.914	1101.48
214.686	712.083	1635.19
129.604	625.585	247.424
398.539	486.429	548.33
245.734	252.261	1275.29
253.318	714.862	759.306
129.625	509.754	970.36
508.342	262.478	604.882
314.893	413.942	664.687
582.855	551.974	2865
367.664	515.02	1243.71
182.768	756.276	1432.72
156.543	460.47	1697.09
547.401	167.15	592.517
1186.22	433.077	803.691
520.19	107.48	1029.49
181.149	484.935	299.242
525.602	141.841	518.415
278.277	257.762	534.607
240.174	391.49	1518.8
195.683	265.527	858.787
1532.11	394.351	2774.45
127.628	559.231	1503.33
232.867	642.559	404.603
245.968	577.713	364.129
205.478	633.548	421.515
235.816	166.016	500.489
188.425	866.973	874.187
134.041	619.916	2520.2
186.075	1015.36	451.727
240.334	271.72	739.414
170.154	605.502	1467.61
168.065	287.483	506.37
249.014	202.516	1047.05
175.236	263.474	749.429
188.352	691.574	1449.12
74.362	219.32	1523.13
565.493	692.386	1668.01
56.763	644.675	1876.15
191.623	526.011	674.34
272.922	109.01	1936.2
323.781	760.218	1849.04
91.162	1056.74	525.588
71.144	681.558	462.502
589.198	307.013	714.197
581.357	142.488	556.679
677.041	545.762	458.009
187.609	175.992	1251.18
387.147	315.003	441.477
360.313	429.783	1211.43
225.401	649.271	1149.86
381.861	282.583	1943.19
241.724	519.303	958.213
80.216	425.893	950.657
98.223	390.876	303.154
58.451	323.131	1495.44
80.426	197.79	1738.32
869.425	1304.9	580.232
270.067	253.665	1022.04
498.526	153.855	1532.17
225.277	460.588	1213.83
672.004	552.143	1079.28
347.018	196.009	1386.13
192.36	1115.05	541.158
380.654	747.406	1966.34
668.702	349.8	591.603
251.045	412.582	1987.22
333.794	1102.33	1346.95
178.578	589.553	1251.4
125.242	140.072	962.616
114.232	493.042	528.736
412.834	1105.74	1341.12
1322.56	294.505	2122.35
895.144	216.764	568.221
263.373	490.133	1607.28
220.059	297.288	1360.9
288.882	164.589	1309.66
289.665	885.246	1146.93
399.744	433.604	2104.02
810.031	303.047	841.58
156.681	210.567	1126.74
66.864	225.759	773.893
266.473	161.24	1802.84
113.074	317.637	404.727
288.005	1021.96	586.163
64.202	203.196	499.115
474.429	361.884	451.363
72.431	572.05	1077
107.322	280.758	493.129
257.123	294.467	2553.18
842.776	547.171	786.657
180.95	490.014	303.096
238.268	607.358	739.183
1348.66	243.785	1389.49
359.985	771.593	634.565
213.04	199.982	982.664
279.856	223.111	2487.24
178.055	960.416	470.9
165.743	216.033	492.515
204.536	908.982	1177.78
162.874	312.045	1880.76
576.516	740.664	797.79
147.03	607.382	538.853
1336.53	210.85	1004.18
212.743	394.171	734.065
121.491	416.284	2196.25
440.391	376.019	965.632
426.888	277.459	704.647
583.107	297.06	414.737
935.015	365.396	1335.08
249.784	268.847	1345.04
150.764	695.522	1059.29
126.485	564.902	687.967
358.828	567.031	1339.37
411.787	500.91	1926.36
237.784	336.293	682.874
274.48	275.385	530.525
171.305	739.62	1285.65
119.687	424.045	1382.94
96.108	203.987	660.87
456.526	363.256	688.86
95.478	314.787	935.549
279.107	245.314	543.794
288.949	179.211	300.615
1114.39	470.29	246.178
399.285	407.396	397.98
116.082	501.89	511.28
365.402	449.263	1095.34
747.193	364.191	855.84
92.666	204.321	823.057
289.069	370.888	1696.45
293.151	1706.78	1576.57
408.531	316.318	1034.78
673.896	255.344	646.05
528.253	534.673	1657.29
243.343	596.119	1341.54
125.387	469.362	699.626
575.743	590.953	798.846
218.737	443.858	963.106
85.17	539.529	1283.34
1233.06	966.844	905.019
229.039	658.643	748.501
275.866	340.623	583.359
193.565	296.346	2180.41
187.908	290.648	996.655
104.779	122.872	902.1
476.778	694.04	535.009
71.025	552.262	599.314
328.777	231.829	681.492
658.9	364.72	590.993
920.917	542.981	417.109
186.753	142.792	1324.59
166.956	709.034	448.608
141.403	520.912	995.691
524.654	686.102	859.428
112.196	281.944	1248.67
143.442	803.267	988.883
278.786	163.233	1251.56
380.546	422.484	1671.03
484.418	729.097	1215.7
96.105	440.337	1385.33
440.462	325.247	989.375
174.159	308.611	1178.8
443.592	384.871	292.392
274.463	364.542	1137.57
350.369	300.162	825.734
321.257	316.931	299.474
106.2	423.594	1880.95
664.151	504.024	1198.17
1079.72	639.509	2641.09
435.39	432.923	503.683
221.426	124.532	1582.51
410.207	262.319	2244.38
415.94	231.934	1070.89
526.811	255.945	794.639
218.949	229.641	2235.88
145.641	130.982	674.727
541.589	824.698	1509.88
154.205	503.99	547.603
336.136	163.628	561.991
470.348	659.38	748.689
594.501	347.475	353.437
771.468	645.99	589.364
149.462	946.088	1134.2
160.782	231.255	317.413
457.898	184.056	1553.68
1056.17	305.531	1609.75
133.406	349.395	846.924
203.133	874.082	398.98
165.749	519.243	1014
115.208	153.513	633.348
214.542	210.465	1100.52
243.738	699.648	798.546
251.86	238.823	840.466
156.694	368.411	1836.38
156.503	151.416	751.809
513.276	663.314	617.499
270.511	311.494	1489.91
211.743	273.112	612.487
1176.07	160.694	617.189
179.972	205.967	947.226
307.406	277.339	298.386
66.394	250.845	812.453
180.324	267.929	774.511
74.812	632.688	1131.28
765.853	664.131	1131.49
162.387	1117.18	857.502
472.813	1039	253.989
458.765	181.935	644.413
135.215	267.365	1036.97
340.441	636.509	1055.34
442.555	224.524	1459.34
213.906	841.024	545.794
109.423	1709.67	1541.85
674.942	216.71	1029.95
140.108	676.878	591.375
303.729	231.706	1958.66
230.176	266.915	648.016
342.058	285.841	409.232
1442.2	450.863	254.582
362.342	156.913	270.919
282.276	237.099	2041.41
170.971	252.106	1230.12
222.805	196.857	1628.34
357.584	346.432	503.324
402.92	230.451	869.647
306.911	407.181	443.237
270.131	304.577	431.107
376.823	295.795	361.674
312.037	264.251	445.96
128.455	524.188	795.033
356.749	267.853	462.257
325.467	388.274	477.361
147.387	515.42	778.961
295.239	513.735	854.47
212.053	829.992	319.062
293.969	275.942	693.747
314.837	1089.74	2115.37
321.18	343.246	485.282
126.337	412.793	733.577
313.277	419.349	499.645
141.041	219.459	1424.5
267.364	1438.61	449.844
59.363	216.354	1028.84
740.352	290.337	720.03
308.87	207.529	864.276
236.06	547.886	675.459
79.112	891.425	1487.39
209.226	145.846	711.195
484.443	242.905	520.301
308.498	216.834	912.004
185.261	693.822	956.058
388.267	938.249	1155.67
219.904	334.825	578.946
57.408	438.354	1991.62
109.493	204.739	542.826
74.499	936.088	1628.87
236.006	259.602	1060.98
1372.07	472.593	523.764
320.104	1086.04	885.447
566.114	896.606	994.196
808.923	453.005	785.495
272.117	302.436	992.11
105.916	314.641	425.056
656.462	314.654	1854.67
115.498	1172.72	890.486
278.467	369.892	471.283
295.213	900.91	627.543
1280.88	378.032	505.115
206.008	322.499	668.612
550.139	1000.32	757.708
372.237	232.888	1397.75
173.174	355.672	1868.8
690.573	351.76	715.347
131.36	608.765	1756.22
259.994	379.614	508.885
267.648	550.766	508.836
392.336	283.003	977.015
76.225	252.006	1146.19
304.177	759.25	371.324
395.531	490.868	710.423
312.861	325.4	1193.7
784.502	784.437	828.229
101.899	294.665	947.115
316.18	243.251	605.805
247.886	487.503	657.245
89.315	1041.5	1285.54
224.595	189.058	404.289
468.395	549.988	332.755
126.881	490.272	560.38
216.583	397.075	398.35
114.47	237.701	264.983
134.579	285.933	467.669
514.398	397.431	413.804
234.932	1046.69	666.212
378.06	762.546	951.206
119.208	198.928	734.052
172.219	897.095	915.984
127.225	760.331	821.965
305.356	316.18	918.838
785.61	418.331	1193.22
244.184	237.442	866.686
100.346	552.94	529.359
632.04	572.404	765.963
950.755	610.458	237.77
959.919	418.453	1553.52
210.988	231.914	566.64
232.267	439.333	488.571
76.83	484.786	1403.05
348.21	473.902	1347.7
234.656	129.874	1588.84
725.508	655.262	728.368
141.065	214.199	945.808
360.736	575.907	759.457
379.894	856.424	361.116
225.81	342.687	642.442
146.884	935.555	666.309
341.671	674.818	524.044
180.146	249.777	757.62
253.804	590.298	1186.45
116.87	240.969	946.414
215.622	1177.59	968.409
129.148	355.914	946.899
379.595	245.588	419.394
176.542	191.507	1092.69
140.377	367.869	1612.37
242.985	342.723	2242.09
213.227	631.872	740.974
324.268	448.46	879.001
236.957	205.649	391.585
1515.8	294.172	991.975
196.382	184.372	390.946
157.879	158.428	1207.32
121.922	416.779	1803.11
96.192	445.75	1013.13
171.405	109.95	1632.37
53.962	220.323	819.215
162.328	167.693	745.532
306.979	442.454	461.554
122.674	281.959	820.127
400.514	630.059	785.523
115.397	159.745	528.988
1112.1	626.399	1098.06
292.208	645.347	613.688
1055.27	435.777	612.746
240.72	376.702	919.91
64.938	759.256	497.773
168.039	740.324	1740.67
93.215	503.982	490.554
95.846	277.634	907.848
247.786	301.86	1364.26
569.227	517.955	784.092
700.348	420.241	770.499
224.297	750.023	1537.69
510.938	560.493	1150.66
321.57	332.571	574.294
147.133	591.031	395.523
108.962	178.279	2653.09
444.859	422.332	848.433
138.138	361.727	752.516
159.012	385.453	1248.69
285.982	374.369	926.732
91.746	443.694	1131.63
201.257	260.237	935.274
1356.94	809.684	265.297
777.485	440.6	1470.22
312.203	379.423	707.401
1303.38	270.941	517.221
149.96	439.17	632.942
246.778	420.375	1227.45
281.235	208.719	1238.79
253.416	903.253	431.276
368.702	973.87	503.402
172.748	240.755	1114.4
146.387	665.676	1676.51
336.79	370.372	837.651
221.312	513.455	574.262
316.715	371.393	910.55
154.024	533.444	2104.18
251.901	228.031	1074.97
95.978	163.809	1535.01
210.842	273.201	2527.16
270.354	536.601	1082.24
245.134	355.091	845.359
129.232	231.058	1177.43
123.053	182.022	524.452
107.823	769.121	1148.81
377.635	230.743	886.732
190.141	206.806	1130.16
179.3	553.188	1249.01
311.751	265.771	974.491
1173.98	339.075	610.152
192.883	307.557	643.184
235.407	421.966	2116.39
564.99	297.183	416.567
388.21	238.694	472.093
179.422	364.861	1535.31
130.173	422.272	2999.56
491.57	311.483	411.435
1279.58	327.657	412.464
497.404	259.197	1115.39
149.311	280.363	814.984
122.209	153.72	1571.21
282.599	226.11	808.357
132.252	662.953	1076.5
421.863	361.339	1328.13
421.094	306.136	1086.26
585.021	260.973	462.898
138.735	282.61	982.477
629.778	199.181	1123.12
325.396	459.519	689.023
185.349	218.439	508.717
295.906	687.214	1052.66
421.146	234.674	406.439
492.225	663.47	761.439
63.293	306.916	303.682
284.205	507.802	1081.76
858.005	321.336	629.165
172.453	328.359	920.061
306.615	304.225	1365.71
110.606	167.073	1126.27
250.812	258.977	659.741
978.422	1298.69	702.316
150.306	206.643	1856.82
467.688	324.121	659.279
265.997	454.542	816.208
243.468	490.607	734.803
555.738	1135.58	559.456
411.783	312.613	1022.16
472.786	295.614	653.71
100.671	332.059	1033.17
64.252	226.027	451.973
160.701	906.858	1625.26
260.068	270.018	1156.53
1131.9	770.676	493.866
277.335	123.027	1333.85
186.1	281.576	631.119
462.284	642.471	799.76
286.861	818.473	403.622
841.295	583.419	1558.76
418.368	587.334	404.873
573.386	271.889	1465.16
640.769	337.622	619.646
249.151	304.378	960.571
707.904	782.219	931.364
178.773	143.819	907.939
235.46	214.37	369.585
397.493	312.856	722.458
260.344	185.216	616.93
224.089	349.533	252.711
141.209	1156.01	1392.75
398.337	670.55	477.553
120.904	450.553	1419.31
259.052	209.446	1302.14
112.196	309.567	766.177
660.854	407.233	725.058
167.922	185.301	765.16
299.756	539.519	1181.76
187.949	183.437	1293.94
82.655	181.101	797.277
170.365	1186.84	247.694
401.129	174.174	1464.48
83.02	942.21	650.385
717.813	275.769	1916.85
200.071	372.714	1084.76
774.032	462.862	584.762
398.444	556.206	425.299
437.2	213.053	747.472
135.75	311.862	1658.91
840.377	271.192	701.31
435.061	224.902	1417.63
779.847	297.033	884.718
872.639	169.371	703.605
252.476	429.25	940.308
287.241	357.009	1498.16
346.026	205.224	1062.41
254.731	608.52	482.135
129.326	175.402	306.923
387.28	630.032	519.311
1347.39	303.727	2393.16
185.968	522.649	1451.44
279.529	195.28	881.857
1091.34	270.222	1010.94
577.975	965.023	889.302
133.258	254.779	1312.78
90.261	207.039	2153.09
330.262	310.369	1213.94
114.752	416.13	520.389
1011.62	676.647	1931.27
205.838	406.651	1478.19
106.058	481.47	887.084
212.143	664.78	1376.66
463.157	132.597	1597.92
176.208	260.977	2207.81
783.473	216.256	743.876
1513.95	521.88	305.318
70.826	701.195	526.608
222.763	554.748	988.68
342.831	425.076	2421.54
75.842	478.309	1295.46
1527.66	265.945	956.852
449.385	155.492	995.259
791.832	1782.5	985.186
565.354	350.761	837.042
140.539	794.006	541.853
133.469	729.786	552.355
816.393	292.87	557.716
299.971	560.645	869.305
297.781	1126.62	725.21
68.852	150.008	523.766
110.089	214.899	2666.12
101.965	320.163	918.941
647.998	612.772	1012.41
615.604	115.671	846.963
310.574	460.697	1766.58
232.749	603.332	608.322
434.27	436.196	846.348
212.813	684.308	1026.82
373.866	238.485	338.178
177.12	218.224	1284.85
323.624	306.901	1684.7
568.937	291.761	348.849
201.491	321.832	1511.13
907.522	225.507	479.02
477.003	602.993	931.106
125.248	1262.13	790.171
348.622	334.223	560.552
174.793	360.946	1634.68
309.318	176.164	1231.61
639.181	130.838	709.696
140.192	177.364	724.362
133.446	548.622	1204.13
272.618	240.916	649.852
141.324	248.952	1244.8
305.996	279.33	487.439
449.541	388.536	2168.91
585.107	156.572	806.967
280.449	470.714	1725.3
301.287	252.863	523.545
477.203	221.968	1248.18
498.745	343.102	518.654
365.93	129.093	674.573
901.403	391.269	1062.3
135.17	732.466	600.289
143.854	766.515	852.772
310.531	540.862	970.026
119.687	209.408	1111.51
735.94	197.956	1981.17
143.932	545.632	679.057
214.465	209.298	374.342
167.758	144.972	1191.86
326.943	178.408	2152.74
115.731	305.072	1141.15
242.278	1337.47	394.306
242.877	181.627	749.48
1194.5	219.824	758.936
297.882	278.867	496.884
85.486	355.453	415.417
799.605	206.976	902.632
274.762	916.714	389.895
122.87	671.045	1075.51
313.57	988.683	816.687
157.509	323.037	665.596
453.828	314.092	888.717
375.383	344.956	1785.06
218.38	501.24	422.6
192.852	236.066	817.937
875.777	293.121	798.48
109.047	297.857	1101.47
771.921	631.881	1013.54
423.466	255.119	1484.29
626.798	180.641	555.704
88.08	262.765	226.383
221.671	292.216	654.18
232.357	349.819	574.362
179.676	512.5	1937.45
193.226	217.296	1149.05
123.329	461.873	694.192
174.775	535.916	2347.57
118.177	628.751	1237.54
89.824	345.922	773.101
134.25	136.978	766.46
564.734	453.362	709.869
1422.92	462.897	456.608
532.044	251.807	193.471
241.456	690.145	507.937
318.137	590.398	1096.45
211.314	348.505	466.765
259.62	903.33	398.505
141.623	242.922	1886.24
180.738	573.895	525.729
474.742	524.302	622.175
281.144	496.877	1148.19
242.927	1563.04	1178.03
275.453	213.963	578.507
307.456	304.078	1275.41
294.596	222.412	3040.26
380.257	373.901	1225.51
1135.03	906.822	1304.61
308.977	224.08	3216.04
303.7	279.175	404.819
278.845	280.139	1878.75
490.782	532.782	625.967
366.94	560.277	263.824
154.886	196.524	728.296
1344.91	166.4	1277.12
289.399	195.874	1748.04
435.452	298.465	450.697
223.332	485.696	656.682
88.823	371.633	2969.3
106.805	537.461	805.578
63.727	238.613	926.603
394.577	524.128	1235.03
430.761	488.799	2434.4
555.892	439.834	991.37
468.249	597.192	1008.08
134.883	310.909	1529.64
720.676	292.23	1000.28
731.495	492.055	2193.89
131.3	146.941	670.576
166.2	513.544	748.464
204.503	531.348	475.672
119.832	619.001	1794.88
489.455	238.749	1991.53
121.635	254.516	438.949
200.948	722.531	660.843
146.266	171.846	643.982
178.783	777.566	1501.61
333.334	177.745	607.458
482.983	149.544	1247.22
406.487	343.54	757.513
166.043	379.379	414.241
179.586	112.235	466.02
101.29	422.95	494.097
133.649	174.571	1410.62
131.14	196.768	374.142
258.229	223.133	485.785
140.15	512.044	1487.7
343.358	307.384	1034.75
66.327	544.309	1083.99
61.387	455.037	583.859
166.698	566.615	875.228
518.08	289.323	594.749
256.611	703.6	884.482
408.653	166.032	2028.36
455.02	269.865	1024.23
187.616	949.418	969.944
281.83	419.757	887.832
97.808	267.837	479.523
390.699	272.342	991.163
144.55	617.078	1651.78
298.596	185.046	919.879
270.291	366.423	638.452
194.333	106.756	1007.8
149.081	304.968	518.603
136.824	148.634	1354.01
128.154	175.983	648.634
113.971	147.427	957.61
237.48	281.726	368.164
396.887	645.811	323.716
99.501	1458.71	1275.68
154.006	410.4	378.097
143.786	183.709	435.949
264.633	165.341	705.243
830.375	235.927	1254.19
189.75	1158.41	537.239
390.664	382.346	996.906
362.291	205.357	949.452
928.146	455.578	528.706
122.515	221.226	1114.83
410.181	172.031	522.861
269.219	366.933	734.679
146.76	649.289	615.501
482.53	246.667	906.665
499.982	471.108	986.579
162.43	712.4	1170.91
302.398	332.557	1237.7
211.504	763.538	535.214
197.255	98.16	584.951
322.731	444.286	2270.71
214.408	149.88	1379.33
598.513	204.025	2854.54
967.413	321.401	458.489
343.113	914.18	985.108
151.616	895.224	354.827
374.212	567.454	1073.81
310.034	169.102	1422.2
268.335	557.361	448.458
704	515.842	991.626
90.495	322.27	1923.74
318.148	409.355	2710.74
331.436	158.861	415.25
951.859	451.736	1269.97
356.539	421.364	1685.32
181.319	519.45	1352.06
248.609	508.626	1523.56
86.337	574.875	932.677
588.577	338.582	462.205
103.358	767.881	664.636
415.02	539.549	777.94
276.25	159.403	812.16
1465.36	212.447	1175.22
62.654	266.278	1492.2
520.701	523.576	623.681
195.519	485.012	1026.34
257.249	792.57	628.397
164.949	190.702	346.337
79.31	649.616	1660.25
743.852	248.85	399.6
112.299	492.371	755.548
114.236	438.442	762.554
325.194	374.296	1667.73
474.002	402.1	1527.8
828.436	339.813	477.968
469.241	637.048	980.707
332.251	267.738	920.816
133.358	677.259	1220.78
210.68	384.991	860.352
80.624	768.43	439.308
96.004	149.565	973.188
334.429	443.906	1043.15
89.032	302.494	1990.2
101.51	500.228	870.341
194.335	539.36	1057.37
270.192	681.721	1181.11
78.074	840.186	1002.59
342.06	1241.21	953.493
395.336	302.939	1063.84
488.109	265.072	549.225
152.665	572.107	759.557
551.835	434.326	837.864
156.084	381.435	384.521
134.077	307.27	283.842
330.737	346.12	966.075
222.352	184.028	601.141
214.314	1330.02	1010.22
106.596	212.348	591.805
244.198	242.857	2738.74
647.246	229.457	1870.52
425.829	216.325	780.116
499.177	1617.16	970.871
491.52	909.156	282.903
213.94	427.146	2472.26
268.131	219.515	566.485
273.827	189.93	1764.95
488.966	328.856	1025.81
249.729	484.015	928.226
64.709	199.212	802.235
490.779	269.661	1279.42
664.54	543.302	484.026
560.705	406.604	1591.18
212.781	469.65	402.464
97.409	267.106	258.509
90.742	240.316	1394.77
193.018	337.767	985.666
251.482	504.165	1449.86
312.383	302.012	1028.7
325.513	190.543	769.472
392.246	511.789	631.005
200.36	862.704	590.495
918.824	574.565	463.343
169.76	373.13	900.406
1383.76	286.889	726.674
291.657	550.834	998.945
309.495	404.241	1020.75
312.78	178.666	650.997
261.754	669.568	1634.12
376.962	196.984	1732.59
218.551	230.571	293.485
172.024	229.268	919.559
354.785	533.587	356.584
117.423	1506.4	1369.05
179.066	406.696	595.379
323.984	167.391	1270.21
100.545	733.736	1197.77
106.572	318.085	1542.37
63.191	410.916	322.159
884.568	488.211	940.003
179.476	286.394	644.544
407.237	580.088	527.205
291.138	1800.93	1097.55
60.108	384.169	301.02
77.408	315.687	981.563
202.488	424.454	1467.28
248.5	826.474	804.103
113.279	447.598	2115.91
228.203	329.515	907.382
166.548	283.601	812.667
465.025	281.865	376.834
913.876	408.462	1934.1
379.659	379.136	1322.76
1067.59	455.515	1044.05
113.891	660.279	1075.59
99.783	181.569	441.625
110.712	246.387	1119.1
381.636	122.911	356.799
112.777	334.578	1086.68
430.079	283.978	1150.37
388.062	560.297	373.223
1124.32	159.576	492.795
458.444	197.246	1767.46
485.104	814.739	962.331
573.21	598.275	436.728
157.76	580.382	1130.62
142.023	315.546	577.75
151.93	660.043	582.899
158.269	424.316	1158.93
878.513	392.234	832.359
238.697	435.658	812.143
300.989	370.343	640.181
122.925	956.591	905.043
526.625	847.118	709.484
119.994	121.745	601
122.387	275.105	642.696
145.787	197.219	292.457
311.814	337.175	1010.32
222.097	347.711	387.917
122.133	316.161	945.113
145.81	589.179	1023.95
468.262	218.646	672.808
1428.85	774.281	766.49
113.25	442.425	864.079
152.422	197.979	589.223
237.792	734.016	768.358
586.951	132.027	1329.66
480.101	439.296	464.733
878.594	155.087	1124.69
488.422	215.365	721.894
118.346	337.959	931.005
349.323	147.38	3254.58
281.238	241.968	681.494
423.242	517.63	777.621
549.881	449.394	670.914
221.192	569.78	2136.5
300.846	888.136	435.85
200.259	1241.65	1304.8
488.615	578.669	2033.05
68.322	750.398	1866.12
479.78	294.383	1038.31
428.959	244.577	725.8
377.351	428.325	627.1
375.75	780.393	369.596
862.767	285.647	1416.85
747.896	249.894	1647.74
203.043	332.323	1301.51
1430.22	322.462	622.935
209.176	458.999	1065.3
159.202	154.104	613.055
122.683	570.155	965.884
291.698	951.175	1780.29
237.529	244.43	550.218
311.974	167.567	1006.07
294.631	974.041	358.81
577.07	1716.64	1903.49
203.893	211.741	1177.18
439.824	136.263	1060.25
407.656	339.619	901.04
953.779	354.002	416.622
251.563	562.95	954.766
170.73	126.834	283.382
143.445	396.931	765.044
178.794	391.612	326.145
81.544	1190.83	385.744
510.62	176.094	1133.81
193.601	252.212	806.004
119.698	170.098	664.687
241.841	578.188	1183.64
92.46	261.995	1537.02
372.586	327.215	788.406
274.597	961.234	924.512
369.564	271.96	865.499
107.823	716.582	564.101
247.979	593.126	1354.21
434.841	509.054	1061.62
241.269	187.599	305.557
226.5	245.252	368.503
120.336	877.287	1390.04
182.96	169.954	1442.07
82.324	159.477	742.766
378.806	228.256	511.606
61.883	304.645	1559.28
293.279	468.307	1107.79
576.192	687.868	1145.06
380.233	426.373	577.671
431.318	667.858	1841.19
270.618	958.358	260.691
236.646	660.702	1997.58
198.355	348.042	2041.74
306.875	559.871	757.733
160.019	606.803	590.879
136.43	338.636	888.704
1385.65	142.702	705.756
310.221	171.261	284.196
159.785	371.165	739.291
261.248	751.056	1401.18
506.168	183.482	1158.28
635.917	187.906	731.111
107.212	1226.1	2132.79
286.966	249.024	733.479
216.005	179.192	936.963
766.279	331.196	659.549
340.567	1292.76	1626.12
58.37	137.672	1755.28
381.96	254.346	1386.8
464.355	838.599	1177.01
321.675	199.344	2210.51
159.951	402.539	640.284
392.086	698.538	734.006
111.59	197.834	2567.87
720.597	201.646	308.762
164.622	667.908	1536.21
233.548	715.52	997.19
602.95	653.844	533.418
280.635	541.27	210.357
1057.36	818.586	563.974
843.174	738.783	808.483
494.375	273.412	1346.53
146.398	861.279	697.454
149.015	184.903	1265.73
408.662	256.66	843.566
635.13	1016.68	1723.01
175.349	555.643	370.47
164.99	381.974	408.151
85.103	195.194	3019.44
328.303	201.949	989.532
297.87	567.431	2314.03
442.341	301.438	722.808
1451.51	128.124	497.432
442.893	254.211	709.679
326.56	216.801	1492.29
112.269	157.841	625.276
207.541	305.87	1480.07
119.971	523.033	1669.16
1227.9	324.833	2700.16
291.043	177.765	696.842
652.868	884.993	281.566
762.861	318.437	909.011
165.872	181.306	873.81
96.053	792.869	767.869
814.053	286.999	662.522
269.177	237.796	1349.36
263.589	582.785	963.829
289.624	250.946	1483.96
452.631	347.655	2286.33
392.391	513.935	1311.7
279.687	453.487	1354.5
211.03	768.867	701.219
559.06	879.546	1233.69
398.154	277.705	1108.97
121.579	543.094	1665.61
63.345	481.373	710.082
112.133	239.589	606.823
339.191	461.24	1170.95
322.954	382.654	738.549
144.342	289.947	723.935
136.275	803.227	1027.87
406.214	402.294	855.176
231.059	167.935	1186.29
576.176	568.763	541.47
175.844	555.046	420.599
102.784	281.784	338.294
306.316	598.35	997.679
116.107	250.546	594.481
83.728	206.268	1454.88
254.738	463.38	1477.83
561.343	211.469	891.385
129.005	262.593	556.32
435.145	308.195	448.466
825.573	317.766	1242.15
372.146	155.633	1198.99
69.509	775.164	1185.42
340.724	404.024	834.898
197.467	286.749	802.899
180.905	218.141	689.455
349.023	325.062	525.233
1442.69	397.757	1601.42
679.563	204.66	467.647
1210.31	774.349	1218.6
71.821	355.708	568.419
281.861	523.712	670.462
142.567	722.729	1430.48
413.637	339.357	1584.63
612.704	429.815	506.96
109.071	644.994	1512.17
682.28	175.629	913.425
147.334	504.117	589.487
327.126	671.429	1957.66
269.989	626.607	294.019
191.55	288.567	2098.94
651.582	301.845	742.098
447.635	518.475	877.829
107.855	104.376	1976.19
589.996	1289.35	2307.51
172.787	268.074	1156.12
180.418	456.782	1050.56
84.511	653.405	955.287
1464.59	252.259	1139.47
666.895	340.245	1559.32
260.351	457.351	1278.5
980.248	329.406	269.26
515.473	385.812	391.417
307.246	224.246	802.559
106.864	1086.23	1909.75
119.855	357.939	333.751
216.045	1585.11	398.759
649.234	248.441	1584.58
359.303	367.649	892.379
781.742	1130.92	1482.19
1044.97	429.991	169.487
250.488	242.612	1052.26
970.96	614.888	2133.44
234.029	662.346	1224.89
195.118	935.693	815.838
434.56	588.632	574.236
275.021	342.345	1375.9
618.433	224.485	441.044
345.653	380.633	764.041
372.697	216.532	272.367
313.279	278.375	390.739
134.73	1008.87	710.527
681.456	467.12	404.677
221.326	347.187	1067.8
305.233	591.591	910.187
148.736	553.049	1715.22
58.629	202.192	186.296
665.764	317	1156.76
184.561	194.375	543.875
436.973	521.833	964.314
322.68	1594.31	1200.35
87.701	748.236	1099.32
335.127	739.074	442.293
479.81	169.487	966.358
319.408	179.701	1066.6
184.925	1042.21	2412.29
1236.99	1379.49	1794.23
128.89	239.905	1904.49
149.783	564.55	680.264
186.653	371.325	1508.19
534.994	774.892	1404.48
162.084	510.219	1021.67
583.124	278.196	495.758
262.11	427.619	842.718
232.169	226.371	958.333
141.135	253.267	856.817
905.731	527.337	560.682
209.63	286.075	231.386
238.638	467.63	1168.86
259.045	149.736	1297.37
72.386	316.458	332.117
279.766	309.87	1824.75
147.37	420.197	998.557
112.895	253.314	576.1
83.109	302.753	1172.92
421.283	398.548	938.895
387.034	525.036	1131.52
491.734	557.534	746.536
91.612	457.879	904.915
134.126	586.851	927.671
261.312	823.248	384.908
141.211	217.044	768.45
190.585	173.137	536.465
760.322	455.514	835.821
116.527	189.652	731.411
301.36	425.349	918.42
92.152	236.177	595.427
251.589	837.31	1711.72
349.015	316.14	1488.26
317.619	480.679	1281.51
292.992	167.888	1195.05
147.484	554.454	618.889
286.603	154.97	2181.63
219.641	355.935	844.431
126.128	1093.21	1700.49
377.191	246.298	1655.27
779.245	392.447	1137.69
277.795	588.031	864.422
617.787	355.923	1082.11
172.007	325.493	1131.68
65.305	228.857	1012.08
335.576	283.372	562.776
251.847	388.171	827.088
572.761	723.568	667.011
221.022	588.279	1154.2
406.446	569.429	869.69
342.274	140.027	1180.93
444.192	399.346	711.305
372.693	192.017	461.205
787.241	145.826	1238.95
704.394	265.823	649.669
67.312	203.834	741.506
226.85	220.466	1279.82
73.654	352.794	877.695
360.849	866.115	1698.03
330.778	406.415	458.675
231.65	874.812	1261.43
138.234	1249.51	470.278
568.366	205.844	1186.22
343.187	559.113	1101.35
381.711	656.647	767.748
129.696	516.354	1451.25
322.85	220.316	1397.18
139.824	474.057	354.378
512.664	246.305	561.91
844.712	310.577	1111.06
527.901	353.344	2825.76
218.469	332.26	1748.47
143.385	244.617	1070.8
867.99	153.792	1114.05
299.086	486.332	802.064
403.222	206.804	654.873
141.385	684.431	529.362
268.542	272.386	966.005
338.768	641.859	1069.3
138.763	289.589	935.034
288.333	155.892	1651.79
216.723	911.935	481.552
437.385	592.47	741.237
316.493	431.61	562.361
429.289	1213.2	788.192
793.13	190.501	709.303
60.763	890.265	2138.43
427.486	430.866	1482.6
559.21	328.167	2306.7
254.759	611.495	741.854
360.737	330.767	1405.15
187.834	391.171	875.044
435.815	596.061	506.203
106.782	515.925	475.628
108.356	639.832	907.134
173.413	437.563	702.872
340.265	389.679	1441.02
241.997	197.203	1584.66
569.886	255.197	784.083
145.858	258.316	1027.9
365.938	594.156	431.288
447.556	418.29	430.476
286.73	227.743	907.406
231.638	1011.96	1074.73
580.918	989.54	630.379
132.168	220.54	702.532
154.299	451.823	1125.54
440.393	444.159	602.271
128.832	317.765	2286.51
164.747	546.416	486.818
151.681	163.631	1220.98
88.334	564.951	952.212
453.828	192.154	1768.81
132.294	618.793	1483.45
387.431	174.923	2622.55
239.299	190.581	1727.79
165.014	447.501	535.983
51.389	210.76	1230.7
422.73	1061.19	913.779
61.219	695.103	1159.18
85.259	492.633	895.961
186.89	323.626	733.888
486.601	859.628	1483.85
106.014	320.683	900.711
419.121	142.686	531.499
452.726	339.475	2575.03
150.996	867.576	734.32
814.652	567.523	1728.78
351.793	215.599	999.913
155.439	692.079	2672.76
367.069	371.964	1210.9
515.411	768.266	1710.31
159.387	162.687	1022.01
446.105	325.792	364.062
334.714	543.656	494.863
144.351	774.861	830.492
189.338	1049.75	440.477
420.479	1456.25	644.77
108.73	312.705	814.609
112.919	456.527	485.807
80.541	162.869	307.755
61.916	359.933	689.263
530.369	454.111	444.522
221.137	1117.7	233.857
638.831	899.343	571.217
208.378	326.151	792.721
406.22	545.639	592.385
721.63	528.107	865.028
390.172	283.94	1200.12
331.279	572.668	923.873
239.204	1592.57	713.042
214.072	758.606	941.383
690.357	223.186	1951.5
104.275	823.212	390.661
209.731	353.662	3041.07
124.655	268.691	559.819
187.985	731.33	1094.42
243.393	593.231	631.737
182.035	292.375	1073.56
385.997	431.257	1564.59
141.348	317.777	1096.96
297.561	658.84	1479.48
185.09	529.087	370.205
102.278	403.648	339.866
236.58	177.581	1337.19
124.332	574.384	1140.92
84.498	315.91	614.812
501.302	500.904	2333.59
112.176	701.725	364.27
190	977.964	699.901
351.981	707.267	575.035
319.984	860.01	1002.14
297.78	215.511	858.49
159.76	245.779	931.787
258.841	212.897	1940.36
543.209	187.03	405.207
510.795	588.448	774.256
237.314	834.804	633.079
1083.39	211.477	840.22
149.607	367.444	1332.69
1143.75	348.417	304.255
628.074	574.174	1756.27
251.22	211.091	1122.99
171.02	808.149	492.499
897.712	313.568	2088.82
418.082	174.274	467.553
298.089	325.537	875.726
257.087	280.729	642.83
67.33	231.788	792.56
177.525	469.79	338.637
1123.44	230.214	693.664
250.797	448.583	890.809
375.476	479.815	476.656
179.387	688.578	793.68
120.043	1280.93	1330.29
180.278	541.424	1600.78
277.397	182.718	1304.36
290.195	259.658	1096.09
241.518	562.384	626.374
871.942	266.915	331.722
81.854	252.707	483.353
81.299	1229.82	765.585
210.032	275.687	909.621
558.06	234.124	1133.96
97.376	534.222	1259.17
554.651	405.238	927.384
240.058	798.174	1349.36
70.702	1154.48	414.938
81.782	1116.3	2088.09
628.139	486.153	790.783
212.498	823.045	1439.6
194.933	161.589	630.023
656.058	825.981	554.054
277.31	474.44	522.764
129.42	446.907	902.912
102.692	411.508	1381.63
867.919	167.23	1261.81
1290.72	168.376	1291.78
210.357	325.495	726.304
78.673	596.918	357.923
150.416	276.366	1691.17
291.678	287.529	1261.76
247.96	153.149	1606.52
92.899	260.929	750.57
323.86	451.413	688.09
232.55	1005.34	850.096
502.824	243.856	1693.35
138.446	799.303	885.113
184.372	219.827	1184.54
489.368	222.789	906.704
362.261	496.076	852.503
319.197	159.761	1257.07
317.738	344.377	1773.2
141.661	368.958	933.844
87.388	236.38	1163.27
424.431	158.978	426.012
100.654	554.946	1622.82
221.677	250.428	387.685
299.114	245.532	699.614
649.657	801.539	1369.39
264.32	275.115	786.095
87.975	271.219	900.869
150.027	268.895	2016.06
139.819	609.578	417.611
178.427	521.558	889.069
458.328	258.034	1290.11
172.087	402.328	1344.89
719.194	345.129	1580.97
384.498	169.714	1052.95
349.766	736.451	971.864
1078.12	162.449	930.625
226.27	1061.26	2378.63
192.979	1005.37	624.749
727.656	152.919	1305.36
890.658	465.247	1732.03
225.175	231.867	630.385
368.296	1571.45	473.115
150.219	221.525	728.281
355.114	360.749	1150.74
233.405	322.248	730.235
140.446	309.309	352.557
106.704	341.744	1736.01
113.877	332.27	635.14
336.2	714.142	684.55
1471.22	241.676	567.906
230.138	134.221	529.649
300.889	424.577	601.267
574.107	557.585	2017.1
154.156	312.277	594.572
369.607	499.845	602.723
776.866	279.685	549.337
400.139	224.465	830.004
71.016	211.68	820.521
293.619	197.792	845.858
456.299	1571.84	996.952
206.571	232.734	1281.6
426.705	301.352	1191
209.966	226.253	666.911
85.457	421.731	327.705
183.549	159.674	1678.52
116.237	390.406	589.322
495.28	399.441	863.31
413.373	288.356	2624.76
299.609	318.099	1326.79
409.038	298.358	2973.94
1239.67	319.42	596.925
106.634	659.752	1753.52
453.913	435.22	399.411
275.881	584.062	711.738
95.565	214.133	1517.75
142.76	213.963	1276.76
654.783	403.435	291.376
110.536	143.205	990.996
98.075	416.31	1902.72
210.785	506.528	512.253
151.628	180.308	964.733
531.95	636.149	1010.92
537.775	448.065	605.865
134.71	137.842	1355.9
177.712	1284.97	471.183
109.513	1137.58	669.342
232.394	281.815	1321.62
196.696	251.176	2347.3
373.101	303.28	1104.92
713.001	269.757	650.232
307.284	346.726	668.369
175.201	173.2	807.944
298.488	389.893	790.866
119.449	258.881	928.316
541.276	219.422	1251.16
277.621	221.39	618.105
147.815	700.268	357.385
531.413	230.682	1150.12
776.378	283.978	2042.8
106.483	498.371	908.356
160.565	708.525	1427.33
304.224	286.813	1150.26
790.576	166.248	764.371
240.882	195.819	677.433
92.84	231.763	545.977
659.215	122.72	764.95
184.869	277.332	825.854
661.968	228.564	770.936
93.681	318.161	303.902
165.946	546.291	2172.22
119.597	582.406	1540.67
458.251	201.303	556.812
127.862	382.802	1560.28
444.54	675.177	2039.41
147.535	802.967	615.255
222.606	623.953	1368.82
640.001	558.546	1288.42
309.226	311.35	660.08
104.566	873.912	1571.91
199.175	258.369	706.362
658.348	289.692	1365.95
432.254	353.609	1051.68
691.003	524.964	751.607
212.941	512.79	1744.26
377.824	199.932	1079.09
156.028	170.566	933.481
215.969	175.027	190.213
320.251	264.928	690.576
211.482	127.863	2531.61
90.119	307.548	430.28
255.062	464.937	491.228
336.287	417.202	1350.49
123.708	340.423	887.824
386.994	355.918	481.329
287.999	731.189	562.867
91.167	281.315	488.667
88.063	135.981	1031.51
97.52	690.911	1180.06
134.599	297.536	599.906
88.71	674.465	511.289
1171.34	207.28	1370.41
344.13	550.282	452.599
85.837	333.392	1830.62
1346.46	259.566	942.527
301.155	169.466	1750.75
75.172	197.935	517.25
237.97	280.655	271.49
227.184	365.514	431.692
156.599	218.14	444.329
114.21	994.667	1593.22
287.338	479.953	671.775
597.211	234.286	938.013
332.324	665.679	1900.26
299.994	986.83	3505.95
153.056	589.686	243.413
265.249	298.273	988.872
263.861	425.228	373.539
116.112	840.901	1973.07
576.712	537.685	807.586
272.452	658.673	573.164
296.578	465.774	371.789
231.608	526.416	1004.83
395.231	1125.72	2170.07
415.647	580.985	287.819
212.234	233.272	1003.72
262.963	576.599	555.988
208.645	253.278	919.277
93.67	214.529	512.566
394.531	383.137	314.662
187.616	364.022	728.943
67.936	454.001	2676.64
330.167	271.534	1128.53
189.307	198.847	1181.95
912.9	352.558	315.886
241.592	418.273	2369.07
97.544	261.687	564.076
328.253	158.982	888.386
418.438	636.311	1468.12
396.369	557.216	698.748
150.283	291.234	1102.18
270.26	358.796	1546.22
162.344	261.279	412.302
80.892	400.559	400.296
509.887	583.075	679.816
161.904	492.108	1068.59
325.787	224.157	276.816
114.349	548.745	518.253
105.507	246.335	516.877
137.582	307.685	1820.16
116.545	168.348	803.1
97.278	842.04	933.89
88.407	249.641	1378.52
106.604	468.54	1148.53
387.141	456.572	841.153
240.813	623.672	1174.37
124.323	171.148	1471.8
159.951	667.715	1640.59
464.327	198.549	961.382
207.317	709.872	1304.55
73.655	396.717	581.806
972.166	358.453	467.536
208.812	232.686	762.549
160.754	371.784	341.283
112.799	267.24	2424.6
394.241	1464	834.575
165.276	197.078	762.134
453.11	316.652	1096.93
204.164	216.597	982.025
897.185	137.504	308.178
367.309	772.171	1347.87
700.511	222.123	849.271
420.53	212.453	1195.04
186.467	1596.77	786.652
152.369	224.431	908.246
100.235	368.417	1008.86
462.994	338.136	806.534
1081.77	244.649	620.37
500.392	341.835	576.706
196.986	231.878	1689.53
606.467	301.869	935.572
465.799	387.795	1346.34
455.483	521.759	953.378
288.659	472.573	1536.12
414.214	282.053	991.605
1009.34	669.484	757.196
1040.71	407.484	1123.71
389.76	520.702	1280.04
661.404	1127.96	1009.59
1375.35	304.08	1672.42
169.113	191.011	1838.05
271.906	197.188	286.426
406.166	142.143	258.129
272.562	452.029	1058.71
83.711	723.94	838.941
243.594	535.376	636.397
221.514	798.643	581.184
485.396	745.516	445.246
282.315	616.351	1188.38
105.426	482.25	663.254
359.92	332.633	522.677
453.014	240.466	1055.39
377.023	867.706	1542.25
292.539	818.579	1847.46
116.406	443.275	872.742
321.728	326.5	956.269
108.954	234.139	723.849
257.773	532.45	2003.78
188.119	217.784	823.535
173.763	249.064	2495.19
90.141	344.23	256.367
333.746	172.043	1146.04
129.713	94.175	1203.8
665.458	511.178	1249.03
370.283	246.11	345.168
98.102	385.766	729.79
552.123	259.852	426.538
578.108	234.694	511.12
83.14	409.043	1001.55
149.704	388.314	959.529
168.007	280.984	1426.78
256.833	291.848	558.666
167.757	213.718	554.841
150.02	390.748	490.646
286.52	673.527	1319.54
131.47	636.636	1576.64
126.628	241.479	287.214
379.711	322.563	542.549
320.614	374.436	398.093
357.059	680.14	420.469
237.539	103.029	837.962
142.775	1518.87	1025.6
1467.14	421.724	1824.3
306.412	167.971	498.968
147.137	356.219	665.811
200.13	252.99	278.482
825.484	257.849	854.579
174.149	805.238	1332.83
154.065	142.905	741.312
224.292	273.881	469.525
368.08	416.331	1586.02
200.877	402.177	774.658
100.162	539.045	650.888
159.776	462.802	364.093
395.668	189.48	1054.39
373.017	235.584	738.594
107.03	221.483	768.699
310.044	327.194	609.322
601.827	303.997	610.517
924.022	340.486	484.152
214.232	389.309	1520.59
120.371	611.496	1489.72
98.583	816.299	1892.27
355.645	194.311	515.745
407.13	521.788	981.224
135.618	166.248	663.185
91.098	1011.41	469.695
131.805	469.993	671.329
243.417	357.051	278.446
191.136	373.163	1123.36
222.479	711.958	1327.01
212.011	415.347	862.119
737.853	242.924	1553.99
319.68	306.245	734.721
108.923	510.663	340.495
420.765	509.796	1523.14
220.499	210.989	771.601
456.149	503.554	1924.17
140.83	352.519	236.082
99.397	183.353	820.687
441.082	626.192	1809.47
73.743	632.61	469.757
455.378	191.646	721.613
144.051	273.368	477.442
313.92	422.051	1824.99
313.266	190.715	771.749
310.506	846.791	1503.4
142.925	556.185	562.419
261.498	315.854	478.226
636.689	410.052	533.711
88.981	393.898	489.684
188.287	615.18	585.438
211.863	270.928	531.29
439.059	401.513	1408.04
360.106	237.543	731.629
188.021	350.098	1257.56
61.991	250.122	2354.68
176.479	648.041	572.519
555.357	523.625	631.477
104.118	481.922	1023.92
305.017	199.124	399.34
272.235	272.676	440.383
203.855	584.974	1594.59
302.743	218.344	680.013
102.379	337.784	602.166
298.858	378.708	571.503
483.157	412.168	807.299
302.085	1382.18	710.934
332.535	425.083	904.152
134.027	546.701	920.501
646.714	257.528	280.002
123.712	426.529	457.474
129.647	289.777	764.607
84.529	277.253	802.32
187.77	159.178	251.011
115.601	514.446	555.766
108.806	799.789	679.811
133.893	900.592	2661.32
221.833	963.089	2673.25
773.621	400.268	1640.5
94.458	963.744	289.701
304.017	141.531	1279.23
1185.4	492.711	748.019
88.362	98.495	1583.76
64.916	359.358	260.84
60.12	1039.19	484.23
159.195	512.532	233.282
153.963	270.858	1639.04
57.722	800.219	914.745
813.31	188.348	1266.43
161.788	338.244	804.261
131.145	485.58	1289.76
985.444	824.014	657.304
463.224	312.627	381.524
333.307	921.148	527.731
148.977	207.219	1432.91
522.284	611.057	401.934
216.66	480.634	930.439
80.172	466.997	1459.82
284.569	744.761	614.342
150.365	726.473	491.551
146.528	281.356	662.503
222.853	269.715	1207.55
158.859	340.576	863.096
159.085	221.055	1575.23
218.028	271.211	803.979
267.338	269.459	857.548
417.972	347.004	796.226
549.002	415.582	1017.22
1179.58	334.13	1784.44
154.883	723.412	312.955
701.725	162.132	1867.28
721.059	477.151	1199.44
282.425	236.395	694.733
54.917	418.812	1197.36
144.747	703.965	1190.03
487.199	351.654	340.867
348.806	372.427	293.844
111.935	195.906	233.54
131.527	535.833	398.75
446.733	185.883	1370.56
275.972	296.201	258.719
729.195	473.283	1244.65
62.42	328.525	741.828
558.655	148.482	1331.21
1158.63	229.75	390.23
365.24	567.689	469.539
797.752	362.987	439.616
290.813	326.622	917.488
250.869	520.482	1012.52
206.637	1160.16	598.148
128.022	127.657	1921.99
240.021	383.148	637.479
196.864	290.982	2682.22
288.228	518.346	300.13
427.883	320.599	1071.29
332.832	756.99	587.362
697.404	831.952	1155.86
96.769	425.298	891.715
177.669	185.173	677.66
316.827	365.852	807.646
85.949	656.086	2083.9
108.54	186.263	1114.93
639.229	184.223	1262.97
214.982	206.525	957.452
87.302	218.892	724.92
136.081	203.645	2189.17
357.938	451.829	1476.02
283.358	849.076	834.53
633.873	658.346	696.907
254.178	331.978	1230.63
323.296	1045.17	518.414
147.297	291.505	832.188
132.071	164.604	447.501
319.514	140.466	1798.07
133.684	414.831	551.569
158.529	312.718	936.974
330.477	285.124	393.943
602.292	275.195	228.745
796.92	684.198	1011.47
71.079	206.428	1134.62
217.638	242.255	299.023
172.259	798.777	717.738
239.867	446.886	1603.48
532.017	218.552	1387.93
403.022	768.614	360.279
88.098	311.458	650.738
248.068	127.782	917.802
126.041	655.691	942.881
91.123	253.067	981.416
756.008	1433.02	504.44
89.626	556.398	397.415
628.14	279.661	1021.81
251.496	548.407	459.609
349.61	483.383	1590.61
212.311	585.942	326.528
68.316	206.17	979.652
213.089	149.922	802.242
96.03	352.421	1372.6
658.039	179.252	883.282
829.248	504.5	498.035
518.135	158.936	284.095
114.417	627.379	626.265
216.299	531.617	1291.45
99.912	322.54	1451.23
331.137	975.134	595.232
1490.8	380.233	281.486
1039.5	877.878	1435.16
135.961	569.382	2075.8
[truncated: 336,901+ more rows]

## Sheet: Fig. 3f
Dronpa	Rep-miRFP	SPOON
22.9585	21.7585	13.5414
15.9887	16.3653	11.2082
23.8344	25.7971	7.80096
29.5281	17.1997	6.46181
20.5591	5.34336	15.235
27.5483	31.5758	13.387
21.6509	24.196	7.82423
37.2484	14.5391	10.047
23.4264	17.9064	11.4448
16.0608	22.2002	10.6747
17.6158	17.1651	6.85725
25.7625	14.2461	8.02532
23.0958	19.9769	13.1292
20.6601	16.448	11.0872
30.2471	31.7607	11.1485
16.7919	14.4058	10.8271
28.5402	31.4713	10.0281
28.6269	28.4194	8.19767
18.1351	14.7874	10.8379
23.6256	16.4007	10.8232
24.1463	17.8675	9.94845
22.1204	16.4154	10.223
16.958	13.7297	7.73653
30.4393	26.8104	11.8443
22.0501	24.4606	14.1558
41.4235	20.3465	10.8198
19.5914	15.5884	10.9585
13.4505	21.2012	9.15472
21.8674	23.5787	9.02249
23.8924	18.5388	10.9393
27.7044	20.0245	7.20817
23.5454	20.2587	10.4885
22.2758	32.3346	12.9095
31.022	15.8128	10.6021
31.8681	21.9282	15.2269
11.5899	16.1835	6.66064
14.8279	19.1773	13.9089
29.7469	19.4161	17.7832
35.1776	15.4078	8.68094
23.3404	23.3076	12.5383
28.8378	14.8939	12.2902
18.3315	14.607	13.2947
18.4487	14.6527	6.86349
31.5919	15.6285	8.59875
25.8451	12.5072	15.9628
28.6271	38.5633	9.93825
21.5964	21.562	7.13115
27.1941	16.4283	11.0056
24.6601	21.1558	7.35377
22.8038	19.4316	11.4393
37.2617	16.3514	11.4515
20.0421	14.6411	8.93262
22.8127	16.2008	4.5966
19.9482	21.7551	7.65514
25.5062	23.7976	7.85238
17.7243	19.9195	10.9514
19.1584	20.1668	8.83192
28.0184	16.8498	8.97174
26.8632	17.6424	11.1673
21.386	15.8489	14.7644
20.9495	20.7222	7.52401
28.881	14.6032	11.4258
24.4516	16.8157	11.8683
26.4507	18.7431	12.9051
17.2985	19.0419	7.45847
20.6327	14.8994	10.0006
24.716	11.5335	8.15006
23.05	24.9106	14.3155
16.9359	10.7239	12.2152
28.3166	14.8895	9.14874
15.6868	15.2239	13.8957
25.5251	13.9869	12.4307
27.8393	22.4605	9.55151
28.9977	15.2561	12.5796
23.3975	24.8453	7.7398
23.5036	13.9279	7.64075
26.8727	20.1959	8.46624
21.16	38.5652	9.14491
17.1663	31.6596	12.4686
30.3645	18.442	10.0514
25.0478	16.8462	13.4359
19.5397	21.0793	18.1698
32.0107	20.0594	11.6068
25.9747	26.2087	8.96686
32.1908	16.195	17.9116
21.6093	8.24856	13.9385
25.5803	18.5605	10.8491
22.156	13.9104	6.06884
23.0005	22.4082	9.11913
21.1062	21.2237	9.57283
23.3994	14.4573	8.40148
30.3682	31.1724	5.7288
28.6333	19.57	12.859
21.729	10.433	11.6424
22.4476	27.6434	9.29078
29.6333	27.9398	13.8659
26.0245	39.6926	10.4869
25.1258	11.0509	12.3719
19.5639	19.3078	12.4623
24.05	26.496	11.1524
25.9002	32.4188	10.4327
29.3681	18.0578	8.03015
18.9917	25.6166	10.5648
30.0548	22.3631	8.00171
29.9922	23.3953	9.77635
26.6737	15.9344	8.84709
36.1527	28.5544	9.28119
29.6363	26.2526	8.88219
20.9012	34.8137	6.57604
19.5252	19.1005	8.96604
23.0661	18.5321	6.79874
33.5818	11.1533	11.9642
26.7351	15.7618	7.54339
26.1585	17.5857	10.6861
26.6906	13.9378	13.153
21.2755	12.9661	10.4043
23.0751	20.3812	10.8326
28.89	13.2431	13.8476
23.9132	21.6301	6.81214
21.0177	21.4113	14.0393
22.3396	17.3685	8.76803
25.1813	12.967	8.69006
23.2047	17.3814	10.0523
21.3812	13.7942	6.07741
22.4631	13.6601	9.46623
21.6088	21.0338	8.83253
28.3669	23.2865	8.45167
15.49	17.2419	12.2657
25.2956	22.7298	11.6788
15.8546	17.6755	10.805
15.8808	27.5608	9.3796
24.6496	20.5529	8.48071
22.0941	24.9578	10.4033
27.5982	20.762	12.4657
22.6452	16.2087	7.92038
34.0446	14.3151	11.5117
26.5569	23.1761	9.59298
25.4101	19.7381	18.0993
26.6601	19.1459	5.56345
39.1177	15.1203	11.3271
21.7735	19.1424	7.82097
22.6582	17.7368	11.1401
20.2065	17.9427	9.15105
23.8707	17.3693	7.78958
26.0773	27.6953	8.23457
29.2352	25.3753	12.956
19.0193	17.0731	9.51343
15.2017	16.8498	12.7232
23.8597	12.2799	5.67283
23.9184	17.7003	7.98548
19.7628	11.6539	9.12334
26.1964	10.9005	13.4041
19.7674	23.0731	9.69906
27.8846	10.8279	12.4239
25.6203	36.2232	9.5025
28.0553	26.4822	7.08565
21.0276	9.29249	14.0836
22.3288	11.0145	5.75112
13.8831	17.5424	12.037
26.7192	17.1585	8.91887
16.3778	17.6554	12.4091
24.4869	28.8828	13.0057
19.0426	15.6808	7.005
34.0649	16.4881	14.3098
16.4008	22.4897	11.2824
19.7459	23.6566	9.25311
20.2123	19.1602	6.7709
26.9929	27.8336	5.34413
24.6635	20.2721	9.03175
14.7458	23.6292	9.89154
33.3366	16.6839	10.8662
23.7647	15.2657	7.50425
36.9946	11.8854	5.596
24.8431	20.8995	15.6811
27.4147	22.1907	12.7031
30.7779	12.7196	9.39167
22.9424	20.86	12.8117
25.4986	11.9365	11.5144
34.3223	18.2628	11.2222
22.0151	30.2908	11.7614
23.6023	19.7264	7.59332
20.0596	11.856	7.05467
24.5504	28.13	8.29575
20.3489	26.7903	8.72584
26.9743	12.1752	11.2133
23.0956	16.525	11.2119
27.5501	18.6734	10.0256
30.5424	16.7934	11.5886
22.9678	16.7405	14.3131
34.6299	12.1008	11.7988
21.1916	17.6367	7.42655
23.019	33.4088	9.21747
27.2272	12.757	9.63136
22.4359	17.6102	10.8371
26.3195	15.2443	8.18166
37.22	14.7868	10.9828
13.2974	17.8575	11.2951
26.802	15.4946	14.6615
20.1785	30.6933	13.7253
33.1224	18.7381	8.71409
26.8381	23.2839	15.3863
34.8606	31.8533	14.5137
20.049	13.7879	13.1366
27.1693	23.7138	7.63852
26.0039	13.8334	11.7629
29.4311	21.0999	8.44499
19.2091	32.881	11.3702
26.6991	16.9549	13.6438
24.7753	13.1444	12.1513
22.3382	30.3498	15.4309
23.6845	16.0826	11.7438
18.3817	13.1669	10.4746
18.2047	9.52628	9.10294
18.3712	23.7101	8.65614
33.6044	27.6169	9.45423
21.8245	27.5615	5.18004
23.5463	24.4162	9.40378
27.3246	18.4217	11.4943
17.2529	22.771	8.62325
28.516	26.7126	11.5834
27.485	17.7883	5.96923
13.9694	10.8574	9.01394
23.2766	15.8581	6.27743
31.683	19.6007	10.1069
25.5598	18.0176	7.70156
31.9763	17.4693	7.73694
18.4946	11.0313	6.42162
26.5712	15.2671	11.7227
24.8395	13.8328	10.7848
25.6673	28.2721	11.2231
25.3833	17.9966	11.4076
26.8211	16.9803	8.84012
22.3462	46.758	13.1747
21.233	14.3315	8.5165
25.3294	13.6275	9.85919
18.1156	14.2135	10.5163
23.2674	17.3877	6.40877
21.834	16.8772	13.8801
43.069	22.0119	15.2886
33.1334	19.3664	4.27808
21.6165	7.90171	11.0308
30.3782	22.1284	4.76383
17.4143	14.4191	10.1768
26.4196	19.2996	11.7077
23.5771	29.6944	10.9878
29.0903	23.1968	5.96955
20.331	15.6862	7.7067
22.8663	17.5208	15.9729
23.8862	28.1222	10.9445
27.7001	27.5166	9.80279
33.4865	18.5688	5.40714
25.62	15.1924	12.17
30.6743	21.6717	12.1874
31.0806	12.6498	8.82758
17.4282	23.5793	11.2126
26.7767	21.4938	12.4148
21.3398	21.1374	14.0664
32.8158	20.8263	5.7633
17.7234	20.0788	11.3371
27.2586	16.5328	13.1127
34.8107	17.4841	10.4582
32.7642	22.0401	8.00136
22.3654	15.9117	10.4262
29.7032	15.3577	8.82635
24.1287	18.651	6.42585
16.5787	20.432	13.3785
36.1613	11.0755	11.8715
26.6829	14.6122	12.532
29.1335	18.7807	8.7596
25.8873	20.6139	12.7727
22.3238	23.3285	11.7366
31.2806	21.3621	5.25706
26.6042	22.6545	10.2704
26.4984	13.3332	7.91661
29.0652	19.1233	4.28966
24.543	29.1226	11.8874
18.6596	15.734	6.54295
19.9721	18.4574	10.9193
20.0582	10.6269	7.78938
20.0146	27.5363	10.9583
41.6016	16.6828	13.5565
28.351	9.16229	12.1256
34.3035	16.2923	9.81268
25.1834	16.8235	8.1506
20.732	38.8773	13.2387
20.1881	18.5459	10.1266
13.6518	28.1474	10.9667
27.8134	11.246	9.24416
23.0734	22.6427	7.54161
18.1855	33.7414	7.93886
17.1553	17.901	9.30586
29.393	14.8836	10.1035
32.9853	18.4311	10.9299
27.8507	28.1552	11.5547
26.0661	37.082	8.12336
32.5847	10.2587	10.34
27.2208	12.2462	13.6109
31.0385	14.0139	12.8559
20.7232	16.8225	7.88096
25.7328	15.7521	9.67163
38.1131	18.651	12.0508
20.8251	28.8876	11.2375
27.7883	16.3628	8.10541
26.7245	21.6412	9.24568
22.3578	16.7809	7.66598
26.3156	16.5843	8.74931
21.2673	34.6088	7.73539
21.4507	17.3801	12.3968
24.5606	15.9515	11.4531
23.1641	33.5963	12.4373
25.9129	24.3764	11.8996
26.6772	20.665	6.21613
21.4532	15.6511	15.9757
21.3343	14.7107	12.2486
16.0184	19.1547	13.5119
20.1841	15.3367	12.3704
22.4811	15.0788	16.337
39.5134	19.1988	4.82894
21.5502	20.9592	16.2095
33.7114	15.5671	8.11661
22.6108	29.0885	8.73982
21.7233	15.9003	9.09401
23.1186	29.7977	6.09769
19.4811	33.4722	11.6533
27.6928	16.0651	13.0421
29.444	11.9996	11.1172
24.1125	12.4241	9.20132
19.326	18.2221	11.1524
16.9551	44.844	15.0021
29.9195	15.1331	11.1503
23.1218	26.82	7.08413
29.2619	24.3614	9.39804
28.1365	15.081	6.51194
33.046	32.8154	12.9624
21.3633	16.2138	9.79386
9.70486	15.3137	9.61644
25.037	25.0565	12.3224
27.2734	14.9207	10.424
20.8813	20.6272	10.0136
21.2687	22.5571	12.0127
31.1735	27.4819	14.7759
22.4482	18.9233	5.78696
28.4188	18.6911	7.43993
32.4412	19.927	10.1009
18.9758	42.6435	10.6545
16.8804	17.115	7.13461
17.2622	27.2649	9.91279
17.921	23.5752	8.68665
15.7943	27.6826	10.7758
18.6076	13.7528	12.2499
21.831	26.6042	10.75
23.8622	21.7808	7.39937
24.2291	17.7295	9.54518
25.6429	18.0285	11.446
34.4736	25.495	10.7869
23.8561	25.6236	5.09147
32.6891	8.23148	7.87099
24.5797	13.3171	8.52265
29.6389	26.7639	11.3013
34.1771	14.3115	10.0332
21.9243	20.6861	10.9077
23.5843	15.0686	11.3871
24.0739	14.7359	7.6617
20.1085	13.5491	8.15554
21.772	10.8977	6.45074
22.425	22.0457	10.5345
21.9023	14.4658	8.60025
22.4064	14.8693	11.0503
25.237	17.6444	7.96797
19.5153	17.9497	5.84397
19.207	13.347	8.21082
20.7907	13.9964	8.48653
33.7801	19.9132	9.67258
16.4891	15.5846	7.47356
17.4599	14.6163	9.77256
19.9953	19.4199	10.4227
23.8161	13.8733	11.0811
19.8372	35.4913	10.7993
24.1217	26.1554	9.65197
18.3084	12.4657	6.43341
25.0675	11.2063	10.7496
23.2492	19.1512	8.19727
24.4143	13.3354	10.1195
26.1865	46.002	12.9941
22.6904	21.4872	8.49045
19.8696	13.8878	10.8931
23.1375	29.2816	10.0202
16.7253	21.7311	9.27803
34.1239	21.0355	11.2327
46.1034	16.6358	8.26693
20.9973	15.6914	6.95954
25.9713	20.6016	10.6581
21.381	18.6359	9.34077
29.2456	15.1241	11.7911
31.1386	21.3408	13.7601
28.7903	15.032	8.37476
30.6448	23.8021	8.09732
17.4423	17.1356	12.0155
38.8902	13.3529	10.6674
28.691	17.2044	7.79961
17.0233	14.3588	10.3723
29.3412	31.5744	10.7705
30.7853	12.4878	8.84898
20.5185	28.3725	9.64079
23.7969	12.3389	10.7019
34.6312	29.5365	11.8893
26.7964	24.9986	11.3934
23.5661	16.7612	9.13509
28.9031	15.4299	12.0745
25.0422	14.2711	13.7912
23.5888	17.4812	15.1665
20.2595	18.5395	4.09833
15.8154	19.5644	9.92526
21.4055	24.1431	13.0006
22.3894	14.939	9.7139
43.3734	21.7735	7.74355
24.7109	35.1288	5.77609
27.8568	14.2973	12.3125
22.0926	17.5341	7.80353
29.2674	25.6207	9.55664
24.3408	24.0841	8.63109
26.6248	12.9068	10.3894
21.9505	21.6687	9.29226
31.7035	11.5335	7.12764
26.8144	19.7577	16.6954
32.0107	20.051	6.08215
29.3539	28.3587	8.92862
35.9414	20.5339	6.46363
19.8689	9.96975	13.0598
23.0274	10.565	10.1921
20.4809	19.5298	10.6104
20.6187	23.8923	9.65598
24.5669	35.8062	12.3115
28.2284	21.8652	13.4038
28.319	12.3078	12.0966
23.094	10.2954	11.9969
42.823	18.4137	13.604
22.2381	15.7187	7.63816
14.3278	17.0827	9.09417
18.8405	16.1605	13.6606
20.2949	17.6335	6.66345
21.3855	39.5149	6.01055
18.6108	14.4316	12.9153
18.9577	15.1993	14.9803
22.1833	23.9365	9.09385
30.5976	14.1644	8.1738
19.0823	16.1598	9.36258
22.8961	18.3888	6.24066
28.3895	17.6555	11.5056
34.7867	19.7993	11.25
26.7115	15.264	12.7348
30.2399	14.9126	9.94812
25.3219	14.7577	12.5512
23.8684	22.0535	9.11065
23.945	29.8684	13.4629
19.9356	11.3031	6.15008
19.2079	17.774	9.54236
19.8417	11.3369	8.41002
29.8499	17.19	9.97235
26.7284	16.2793	8.32123
23.8122	11.8071	8.86888
27.6241	27.3574	9.22952
30.0643	25.2299	8.39369
30.0408	23.82	8.41356
33.4059	25.8529	10.0033
27.7195	20.2654	8.79429
25.0586	18.515	12.433
32.4755	19.4359	7.38214
22.1335	14.8789	10.9147
26.8446	10.2365	6.13312
26.3022	21.2014	9.21449
30.3071	18.4553	11.2083
21.5412	17.441	8.63231
25.024	12.3789	14.0076
30.3299	45.2049	11.5252
31.7337	31.7511	12.5971
23.7117	15.3216	13.8607
20.369	20.7124	6.80485
20.284	16.4534	10.0293
26.7577	35.9135	9.22744
27.2831	29.8309	11.8964
27.555	16.2287	6.64163
21.3548	10.6089	4.64038
27.6001	17.994	10.1153
24.5421	9.82943	11.6987
22.0096	15.3637	6.39486
23.7934	32.3797	9.33434
23.925	19.607	6.67242
22.5658	13.3371	7.29029
24.4432	16.4767	5.63829
21.7541	10.2251	10.5325
25.8039	9.12017	9.54087
18.7845	19.8891	6.72328
28.4675	19.0239	8.91664
14.4157	16.0348	6.48061
26.4768	17.0326	9.21281
18.2156	16.6656	8.46505
23.7264	20.3021	9.58326
24.2619	8.35889	12.4241
25.6861	29.6926	10.4611
29.8197	19.438	10.5539
29.0405	23.1899	13.0118
29.7537	18.4905	14.782
26.7185	26.4468	7.78155
33.2229	17.9909	13.7304
26.048	16.1253	9.36096
29.503	16.6733	12.0091
20.5264	38.4317	5.79531
23.454	23.0185	10.901
33.6156	20.4139	9.88931
33.8761	24.3767	12.7367
26.5168	21.8423	13.4827
26.9262	33.076	12.2743
25.2023	25.4679	8.00976
21.2785	13.3836	11.3284
34.2933	26.5738	7.19766
22.8678	13.8344	8.27617
35.4985	19.3322	9.04912
36.7007	17.02	10.2599
23.1711	18.9424	7.20788
26.6087	13.7298	9.86385
20.3847	31.1527	9.67391
17.0031	22.0551	6.5758
26.4601	32.2805	6.6238
21.7922	18.529	10.2575
27.1129	22.4096	10.4914
42.5436	42.1736	12.0652
15.7723	21.1193	11.7032
21.9785	22.722	13.7058
22.2277	10.6887	8.07794
25.7491	25.6058	7.81302
24.8951	13.3545	10.9727
25.8913	21.4056	5.65541
30.3019	25.6267	9.4879
32.1986	18.2947	6.10683
16.6314	9.96891	10.4892
17.2813	18.5829	8.8544
22.0443	16.1922	11.6829
22.3394	10.4223	12.5798
19.5491	15.9239	11.474
29.9519	37.2878	10.1035
22.7697	12.4746	10.3852
18.2301	10.5483	8.72573
21.7621	20.2158	8.61645
20.5203	38.8926	7.2688
23.0322	21.8285	7.03018
16.2213	19.9806	11.3388
27.6861	11.2566	7.34034
17.407	21.2698	7.37066
30.5856	22.7034	10.986
18.1918	9.55313	6.09699
31.661	20.1352	8.74938
22.1756	36.0516	8.58574
22.8978	21.8092	7.99537
30.9727	29.9962	13.4102
19.8125	24.408	9.22923
25.241	19.0324	6.59121
17.6946	26.0813	8.99083
38.3421	29.533	9.71764
17.6874	13.4216	7.62967
21.0372	9.93488	7.99949
23.9407	14.0195	9.18131
20.5169	23.8558	12.0079
17.5874	10.7829	12.4937
21.4154	12.7256	11.1873
22.792	14.9254	9.54284
25.9117	23.6026	10.3739
27.3656	21.9253	10.0254
30.5018	20.3319	11.1089
26.1817	19.2477	8.9589
20.0115	18.559	10.1259
22.0694	16.5757	10.4238
25.0115	15.6169	12.9898
25.0084	17.8266	10.1583
21.869	31.3293	9.89003
23.4331	16.3467	9.77465
23.6726	33.6766	8.9207
37.1107	26.5094	11.7528
16.9595	16.1652	10.7636
21.014	23.4615	11.1977
32.3569	15.356	6.53716
27.3743	15.3294	14.1049
26.3312	21.7713	11.2634
24.8403	16.6891	12.0121
27.6545	19.9214	4.60896
21.5576	22.4579	10.4408
19.8827	26.9246	9.67286
19.2056	20.7116	5.346
25.3962	16.3139	5.41811
26.8263	20.1534	11.8459
27.2948	22.0867	10.8313
21.7355	21.2382	7.76659
25.0202	39.5147	7.38679
27.8177	28.2852	9.85319
22.0617	22.765	8.61856
18.1246	11.4772	7.35843
22.2649	14.704	11.1203
32.2422	14.1086	12.2334
26.2032	14.0985	11.4932
28.3063	19.6733	6.28523
22.5995	23.8307	7.49032
40.3141	17.8205	5.38006
19.293	12.3238	6.46758
30.8056	11.7971	13.3879
24.2386	22.0116	10.9628
32.4059	24.0165	10.5526
26.4428	17.0797	7.69538
32.2392	18.941	9.04548
16.8167	16.1109	9.69468
27.2943	25.3618	9.87072
17.1612	19.2083	7.37502
34.501	17.1486	12.6344
20.1551	19.2354	5.622
29.8483	21.1268	12.0616
20.3517	12.6297	6.82452
27.2514	19.2913	6.3575
40.7035	21.4624	12.4362
19.5675	25.9767	13.048
36.8552	29.2548	5.90709
21.7559	23.9186	10.8889
24.1956	24.0998	11.3123
36.0247	26.3762	8.96019
22.5986	10.2367	13.6343
30.5708	22.6233	9.53456
25.1055	18.6025	16.442
14.2338	18.2308	5.16675
20.7173	15.5489	12.2633
32.5371	11.9436	11.0994
15.8143	19.5402	14.2326
29.1512	17.5832	9.91169
18.7713	43.6834	6.61827
23.9823	24.2785	7.34951
28.9815	16.3504	9.20829
36.2359	18.7083	5.82942
19.4352	19.7447	10.7236
33.4029	20.6337	9.98139
26.3484	13.1402	5.85281
23.7105	17.7758	5.72249
18.1226	22.5248	10.2024
23.9381	34.6539	10.2181
14.2617	24.6831	6.44832
18.9719	22.4256	11.2316
25.2492	19.5901	6.95245
16.8254	21.2993	13.1036
21.0009	13.6639	10.4712
25.4148	13.8184	7.8079
22.3228	15.3407	8.50055
34.0574	20.0433	6.36215
20.2609	30.1629	10.7913
27.1828	19.6814	9.21193
33.8563	20.0059	15.7622
21.6882	20.8864	9.00029
24.5052	14.3212	10.8642
24.1004	25.4416	8.47522
22.3173	16.6913	8.0728
19.865	14.3363	9.42746
22.5747	28.7212	11.358
30.2901	15.3689	12.479
26.3164	15.3422	11.0264
19.4782	28.2573	10.5522
30.9029	25.9307	7.08493
30.749	24.4686	8.98329
27.5455	16.1531	8.4836
30.3214	24.7902	7.74135
21.2371	21.694	9.13231
25.1607	30.8896	11.6389
23.0537	12.6985	9.30589
23.4042	9.31247	9.3137
26.8654	30.4771	11.2522
20.9109	15.2483	12.4733
27.2624	27.3798	10.8357
36.0394	17.5561	8.62615
26.4306	16.8502	7.25568
26.9482	14.6574	10.422
17.6085	15.6224	12.0286
20.9348	24.6083	13.3999
28.2147	14.5097	11.6243
22.2049	35.651	5.84465
23.9336	15.6229	6.30038
20.7185	22.4431	8.43637
19.0119	16.5832	14.3444
20.8154	12.9119	6.38744
28.9503	18.1207	11.3791
20.7992	15.0595	11.8823
24.4966	19.216	10.6093
36.7282	19.2378	15.23
25.5888	13.0753	4.96145
26.1021	20.438	7.02342
24.451	30.513	13.6182
21.5188	18.943	12.5381
23.1763	24.1585	10.1847
21.2411	19.2842	9.03031
20.6974	15.8277	14.4323
22.1431	11.1785	9.48828
35.2407	29.9989	12.3143
19.6053	16.5108	12.4821
28.4619	20.9913	10.0072
26.3541	23.2192	13.9639
26.1142	17.1278	9.14752
19.7008	15.926	7.32435
22.9488	12.7537	6.92275
21.8483	16.9758	6.96461
32.0095	32.7345	10.6638
25.7754	16.2372	8.33007
28.4121	33.5931	7.15949
25.777	20.0027	8.95211
29.6446	10.4826	12.8
18.2872	21.3012	10.7497
27.3115	15.3363	7.40066
26.5363	15.2797	9.57761
27.9602	19.8929	12.3103
16.0274	20.0936	11.6869
24.2849	34.9114	12.4567
16.3496	15.47	13.4904
22.8268	16.9761	13.1983
31.6271	22.2803	7.02053
22.8461	11.1928	10.6578
20.8295	34.8186	7.16688
23.2315	11.1906	12.2681
28.6862	12.7692	11.0284
22.644	20.5237	10.539
19.6584	13.832	8.0812
28.5621	15.3336	11.3091
14.2603	13.8126	12.7453
24.8414	20.6438	6.06266
22.1549	27.3878	12.9284
25.4163	15.9164	10.8284
24.2475	13.5619	7.95888
21.4408	15.6808	12.2016
34.3993	17.6258	9.23799
25.7609	18.6167	9.38603
39.4803	24.9297	6.92491
21.4548	39.1252	11.772
18.2018	18.9818	8.31463
27.2453	26.0433	7.69501
38.3451	29.9275	5.50041
30.3274	17.7673	7.4093
25.3533	21.494	13.9114
31.9544	9.92894	14.8971
25.9643	14.4675	12.1597
19.3116	18.019	12.3165
20.336	17.4243	11.7822
20.4214	22.1375	13.515
26.0195	18.0597	9.15504
21.1925	19.4554	10.0458
26.9706	22.5246	10.8628
19.5768	19.1537	7.9091
29.4166	14.0451	8.09853
23.7261	14.5578	6.95964
26.947	13.0089	3.89921
22.5243	16.921	9.10297
22.1819	10.3812	12.5819
23.9152	13.4049	9.0208
31.9783	13.3707	11.0963
23.4967	27.0893	14.1026
25.7432	16.986	9.52281
19.031	18.7959	10.2755
22.5958	17.2273	8.62786
31.3292	16.4681	12.6878
23.0705	14.9978	12.9269
26.2366	7.76927	6.89097
29.1557	15.7189	9.92303
27.6928	20.6812	10.1187
24.3745	14.2474	8.84452
20.103	18.4448	7.00301
17.2712	9.3396	9.06121
18.7005	12.4864	8.11362
24.4836	21.6406	6.6438
31.9117	21.473	16.0613
26.4245	12.6432	10.3047
28.4056	14.8716	12.1848
22.2944	9.77589	11.1218
18.7543	25.0525	8.08671
27.9207	15.5977	11.0254
30.2544	25.1915	11.0944
17.7314	17.6165	12.4781
26.6793	25.3185	10.273
22.9232	25.8729	8.48534
20.8209	12.7594	4.17928
22.8751	18.4778	9.9483
20.9317	16.4401	5.96979
21.9976	21.9033	12.8505
20.6921	28.4635	12.777
23.1777	14.3907	11.3708
26.3063	16.0716	9.81922
25.5803	9.71709	15.5081
23.5301	16.6905	8.65619
18.5688	17.0909	10.9296
22.6292	15.1821	11.5247
28.1965	16.4538	11.4594
25.0747	15.8142	9.87103
17.5219	18.1089	8.83922
27.992	12.8736	10.2221
26.1257	10.0305	15.0427
21.8872	27.5348	8.84592
19.1966	15.6602	13.9705
29.538	18.8176	8.72512
28.1124	19.4196	10.8731
22.6395	11.2675	9.39997
25.8533	9.78136	13.8076
30.4027	21.4165	7.2513
16.0165	16.2059	13.0741
22.5727	14.6024	9.84842
23.8077	14.815	11.7866
24.1898	12.8454	13.412
26.4026	38.7119	8.90467
27.4307	9.71517	9.54142
30.5658	13.447	9.29528
31.45	20.1766	11.0634
27.8097	14.868	11.164
20.6046	10.7971	11.3356
35.6554	10.9474	13.1707
30.9942	9.97855	5.18105
34.1354	14.3533	8.69144
21.8449	31.1138	9.37394
23.935	18.7641	12.4629
38.6749	9.19197	12.1884
18.2234	17.1838	8.75936
27.5216	14.1218	5.11082
23.5191	14.7255	10.1974
31.1	17.9325	11.5635
24.9863	29.8574	11.5743
24.8847	16.4579	9.74827
22.511	19.5172	5.88856
22.4217	15.6877	9.03228
30.0132	26.9264	10.626
31.3803	20.4425	9.00433
26.2731	22.0203	10.9428
33.0113	24.6385	6.57598
30.3173	16.747	12.8612
40.5248	27.2238	9.47323
24.8233	33.7719	6.29319
22.1379	8.77563	7.39271
35.658	16.8883	11.1716
23.6114	30.4186	9.95925
24.7482	16.0435	7.60397
25.3386	22.5383	9.1431
31.1405	15.7402	8.86056
17.4285	16.9077	8.52526
24.0414	14.4324	10.2484
22.6779	24.7233	6.38267
22.0386	15.9209	6.11856
30.5307	16.6397	5.19706
20.7324	28.2405	9.13387
21.9993	18.4586	9.97226
17.6998	16.4586	9.77578
31.4415	37.763	11.037
21.0107	20.8991	9.9878
26.6186	19.7497	12.576
13.0304	14.4995	7.43575
21.4942	14.3365	8.30823
30.6164	20.6118	9.19089
15.9152	11.0383	8.01092
36.7468	21.9464	7.47422
22.4477	13.8299	10.3749
21.7675	16.0978	10.6482
26.2475	15.3379	6.90969
16.8898	14.9791	8.43017
21.9411	14.8098	11.3752
18.1261	22.8921	10.0988
23.9698	11.3699	12.8964
30.8992	23.5649	12.0884
37.6503	15.167	11.1928
27.6825	16.7599	17.865
18.9532	15.6257	6.79803
22.5834	17.4435	12.1492
33.6676	16.2209	10.116
30.4326	31.1057	8.03351
22.2423	18.8115	9.3135
22.8893	15.4985	13.4463
19.0273	24.225	15.0825
25.5401	13.2925	8.06217
20.6338	13.6974	12.5891
26.2545	14.3788	12.8026
25.7304	15.7625	8.68147
19.6549	19.7048	14.7581
28.5261	21.9523	11.7336
27.3552	18.4308	9.94616
23.1495	20.3288	10.9636
22.1096	25.6231	13.4974
27.6069	18.6206	12.7216
15.2688	14.2891	7.54181
22.5902	16.9835	11.0627
23.5125	13.1993	12.9029
27.7408	16.0295	9.35326
29.2766	17.8028	5.60464
38.892	15.7832	9.36225
28.6614	30.4766	11.2117
18.2412	34.1362	12.7917
36.2532	14.4391	10.5273
17.8257	16.9595	10.7586
26.5779	41.1062	11.5523
20.9019	17.504	12.5081
32.6732	14.4395	11.7419
22.9548	15.4196	7.42932
27.4823	10.2831	11.6439
26.6214	20.6817	7.0528
23.7473	12.0046	11.4159
21.3483	18.1144	8.67448
22.1006	16.0971	8.39525
25.146	11.3903	13.5984
22.7723	29.8656	12.444
18.3606	7.99346	14.7879
14.7433	18.759	9.0681
18.5785	14.9223	11.0585
29.7821	19.3785	11.145
24.4841	35.0574	11.8908
21.2346	12.6621	10.4907
22.8757	15.2787	5.91701
25.4165	18.151	10.459
34.841	17.1665	9.0769
23.3589	19.6911	9.73805
22.1427	28.2435	8.34003
23.2228	17.7949	7.00389
23.0253	23.8072	12.2212
22.5617	22.3183	6.9343
24.6565	16.0057	12.2276
34.3394	22.0606	7.93071
27.7282	12.7805	14.2902
36.1928	32.2806	9.16896
26.2739	13.3686	5.19665
17.5361	14.2509	9.38067
23.0836	14.1529	11.7051
27.1925	18.1556	10.6577
23.746	16.4509	8.67051
19.3046	16.9293	9.46394
22.1986	23.9813	9.92326
26.5681	28.9236	9.01437
27.311	17.1739	7.9627
21.1115	16.3625	8.14391
26.1351	12.2535	9.42199
13.9667	22.1468	13.2205
13.8559	18.2343	5.19323
22.2494	19.7122	8.70944
25.4572	26.9929	6.62303
19.7327	26.8315	12.8346
27.9149	14.4231	10.8626
27.9163	14.5243	9.9113
19.1048	23.8414	8.54968
27.0054	21.2902	7.66598
24.5204	32.4485	5.83349
26.9548	16.5636	7.10167
23.4602	20.6085	10.802
28.7908	26.8115	5.85696
15.1369	19.7198	11.6823
23.8758	26.9456	10.0469
24.402	6.63677	5.13751
23.914	18.3741	12.214
16.9347	33.1198	9.27628
20.8459	13.313	8.48517
34.4415	9.61951	10.6197
28.3314	11.6227	6.2059
21.1926	14.8193	8.09888
25.3961	15.6289	7.16442
30.3658	15.8796	9.10629
26.9338	16.8217	10.5451
23.4574	17.9077	11.201
23.0889	10.8461	8.81789
22.8441	18.6038	10.7345
21.0421	16.7587	11.3005
22.3812	23.2896	9.31023
21.5511	15.8075	8.40631
20.3883	22.2892	11.1811
24.5666	11.0843	12.7657
20.1066	19.0664	7.33667
39.642	9.91407	7.77046
17.6808	17.8017	8.75933
21.8878	30.5531	8.28319
26.8189	18.0271	11.4785
20.8817	18.246	6.67906
20.6719	19.1981	6.45642
27.9221	11.5436	10.1903
19.7254	16.6059	16.0726
24.1714	13.9136	6.06337
16.3368	12.0459	11.7708
20.1409	26.3422	8.30532
23.016	14.2431	9.26473
45.5906	29.5295	9.52736
28.3403	22.2842	10.9051
28.9842	19.455	6.65325
21.1607	15.2172	9.3584
19.012	11.9377	12.163
24.0297	34.9462	9.34078
26.1604	9.36027	10.8736
28.3982	10.656	7.20324
39.005	16.4295	8.69666
27.3609	13.6057	13.2427
20.1463	13.3473	8.19753
23.402	12.9076	8.00895
29.7533	27.7517	9.84278
26.1057	10.9313	13.4644
24.8057	11.6152	15.3529
18.3368	20.3223	9.76378
19.8788	22.4708	10.9384
22.3203	23.0959	7.82904
21.503	16.6695	9.05745
31.0237	16.5107	8.98812
28.3177	22.1271	12.1106
26.8537	25.9063	11.3519
16.0087	27.5878	7.51533
23.0126	15.6092	9.01368
33.3674	14.249	14.7422
21.7214	27.0084	10.1431
23.071	18.4771	10.7409
21.5669	19.2934	13.116
21.8618	18.6252	7.79062
20.615	17.8838	7.31015
26.2471	14.9058	11.4242
24.0044	18.9511	9.47714
28.1135	17.3004	6.55902
10.3072	14.2555	7.1421
22.653	20.5571	11.6683
32.9415	13.0867	6.83189
22.3487	20.6442	7.79056
25.5566	11.5533	10.9488
21.0476	22.662	9.00383
30.0184	22.637	11.3081
21.4645	13.6048	7.33479
23.6068	14.5881	6.26774
23.4428	15.9693	13.859
27.4223	25.8682	10.1233
24.0522	18.7444	11.6174
37.3915	28.1331	12.1406
25.9521	20.009	12.8756
18.1652	18.9024	11.0878
22.3737	13.1398	8.35934
33.5656	16.5472	15.1051
20.5072	13.2554	11.6568
18.5441	22.6089	9.09556
24.3318	13.8248	11.3644
25.0939	29.9961	11.5347
27.6358	41.0402	7.95325
27.6253	29.4956	10.3348
31.9053	27.4213	15.9419
31.4132	25.6185	9.87883
20.4935	17.3622	7.64871
17.6983	25.5971	4.63119
27.0156	27.1233	12.862
22.9573	10.0648	7.28154
14.1619	17.3306	14.3269
24.9387	15.9406	7.64112
25.7256	19.4721	15.4984
31.7304	31.6143	12.3702
26.9792	13.3501	13.6095
27.0961	11.437	6.91517
18.9664	15.6936	10.9408
19.3694	13.9155	5.12672
21.1061	15.2267	10.5553
28.1801	19.5457	13.9665
40.5961	14.0611	11.6425
24.4996	44.9253	11.3768
19.5581	18.695	11.1769
23.8463	16.3723	7.18291
16.7941	17.8792	12.5602
26.5347	15.9768	9.55274
18.5434	17.4654	10.498
30.2117	26.8345	12.8101
23.9485	12.4756	6.42185
26.0338	22.57	11.7332
23.8469	18.9315	9.90128
28.9217	18.1134	12.0413
19.9911	20.4277	10.6581
43.1229	17.5921	6.42254
16.9882	20.5902	9.35242
26.5154	17.7845	12.6675
39.4125	42.539	11.3137
16.9566	8.88746	8.87308
20.3635	16.6185	7.82572
18.6935	16.2965	6.46285
20.2089	11.7865	10.5156
38.5844	22.3661	5.09314
30.0346	27.1448	11.7043
25.5201	26.9009	11.1025
18.3688	35.2564	8.37117
15.8381	14.7838	7.93044
20.7408	14.6253	10.1337
18.036	16.5502	8.52259
26.1494	27.7873	9.04221
26.1595	21.5935	8.95539
23.8413	21.6436	6.30266
24.6947	17.7094	8.64702
21.7414	24.902	9.77653
26.6224	11.2271	5.72998
21.9735	11.644	9.7813
20.0589	14.8227	9.9711
31.8545	14.5234	12.7624
28.6657	28.1234	6.73058
24.057	18.2083	8.61778
30.5486	12.7316	7.70975
29.0874	31.0068	12.1629
24.7638	22.709	8.79096
24.4985	24.9898	9.92183
26.2541	20.6581	13.8407
25.6097	29.8586	8.51021
22.0838	13.0625	11.7175
20.6523	20.7788	14.1904
25.4565	13.3119	12.3444
16.8995	36.2903	7.00279
26.6075	29.2299	13.5193
24.0735	17.7553	11.0269
45.636	19.4915	9.68163
17.6358	12.3829	12.083
16.3814	15.2282	8.56203
20.2159	17.6641	9.8848
24.4896	15.0933	11.9447
20.1675	40.7069	11.9592
15.3695	29.4579	12.3592
27.3664	12.2057	14.8002
25.5064	14.7522	9.80377
30.4668	18.4435	10.8775
23.2526	30.8511	12.4218
26.4994	29.786	5.99889
17.8876	21.9165	6.05847
22.5685	36.5588	10.2048
33.7633	14.3661	5.49576
20.3189	9.73744	12.8049
25.027	25.2691	17.7925
33.5673	22.116	10.2499
26.9641	17.3326	12.3328
17.9511	18.7233	11.9019
25.7843	11.0473	12.2646
21.8584	14.9213	12.6547
22.379	22.8285	13.4619
24.2153	26.3103	10.4819
29.3275	17.5396	8.42309
24.5262	25.3469	17.8759
30.141	17.5171	11.249
24.3344	17.5544	9.34187
26.8557	16.334	8.62729
13.297	17.283	5.82614
30.4044	16.9139	7.84435
18.7715	22.8231	11.5651
20.3085	6.46754	11.2675
23.5905	22.1625	10.2545
16.979	25.0527	10.5204
20.298	20.7607	13.9473
15.4624	11.7089	7.78014
31.2444	24.6773	7.4164
22.5977	13.6047	11.1518
21.8958	15.4329	8.95455
26.027	31.0767	5.48729
20.8276	23.1288	6.0934
25.1678	25.6279	11.399
22.0409	22.1776	11.0643
10.595	20.3185	11.1794
28.3606	25.8508	11.7604
24.5582	14.5451	10.0367
27.4512	35.1222	7.77412
21.4149	16.9957	5.05575
19.8449	16.6684	8.24846
26.5238	17.9095	10.0527
21.7348	32.9488	8.09818
26.2603	16.3505	9.82177
20.6411	9.93209	12.6745
18.0348	33.7853	9.42395
29.1833	20.8959	7.05113
44.947	21.4904	15.4565
24.1183	21.8796	12.5888
34.5508	23.2002	6.85998
20.7146	21.5579	9.02342
20.539	13.2491	13.0628
18.8158	13.8266	5.33317
27.0449	20.0852	9.7522
21.8649	18.967	10.8497
24.4768	16.5888	11.9295
39.387	8.14857	13.5156
31.1218	24.3032	13.5289
31.5172	9.24595	5.81494
19.2805	14.784	12.3624
30.2091	30.5762	15.6535
27.7181	15.0945	8.59761
21.7227	14.9763	13.5393
19.1292	27.3179	12.7114
31.7383	15.6532	7.69067
27.2811	13.7273	11.8031
24.4161	28.2748	10.6858
30.0413	19.1119	6.20108
20.8881	16.1107	10.027
26.2304	20.834	9.66655
19.6678	20.4718	12.1516
27.0574	23.4095	6.79775
22.6247	19.5928	11.2505
21.795	9.9254	10.0722
22.8471	14.5435	9.7678
17.4868	13.9929	4.91385
19.2087	16.9747	7.78327
30.7924	21.4533	9.2025
22.9851	11.528	9.77834
14.279	14.4364	11.4874
22.2611	21.0805	8.98308
30.4063	32.8794	9.16406
26.4596	12.8512	8.82954
21.1373	30.1829	10.4836
26.3359	37.9033	8.19399
13.2849	10.6758	9.30836
20.7601	10.5422	8.2582
23.239	40.2013	11.8331
28.863	18.4473	12.6021
30.876	15.3588	13.2817
30.4321	23.4033	9.81861
25.9224	23.2734	7.41801
22.4311	27.6957	8.36207
20.7835	22.084	9.56756
32.3213	17.2338	8.34056
34.2381	23.1226	11.815
17.7475	34.0847	8.05102
22.8981	18.0388	8.8487
27.7468	31.7364	13.8917
22.7269	17.1043	8.6742
17.7468	17.225	9.1492
25.3657	18.515	7.78554
21.4594	17.5184	12.4157
29.2375	16.6574	5.76721
14.4413	13.973	9.04103
33.2694	20.1618	13.6112
20.5128	19.5143	11.0579
22.8262	20.4945	13.785
30.7034	13.6394	7.554
26.9241	37.7446	13.5754
18.0331	29.5762	10.9999
22.3974	24.6193	12.2379
24.969	15.8186	6.62617
27.1742	15.9153	12.2011
24.7991	18.8791	8.72724
23.6363	11.3181	9.59536
24.963	16.1589	7.98173
36.7294	20.7787	7.65236
22.0892	16.8555	9.10016
22.1725	21.308	4.35332
33.6328	11.7953	12.9047
22.7617	18.1301	10.42
21.4385	13.4462	5.99923
27.2862	16.3123	5.28521
31.6939	15.0143	9.84624
26.1073	18.338	7.55786
21.364	7.75857	7.99533
27.3428	11.6383	10.1186
39.758	21.9448	14.0185
33.8726	16.4514	13.8639
21.2094	27.1482	9.15685
24.9537	13.5949	10.8141
19.5121	18.8798	11.9732
11.5092	11.278	11.6436
26.6595	11.4042	9.77915
33.3531	21.3756	14.2215
17.8897	12.7959	13.5343
30.3768	13.5205	10.7714
24.6942	26.9899	10.8971
30.7533	24.3806	13.4427
23.0891	17.5262	17.4495
29.0906	21.6492	6.59908
17.5352	21.1377	8.86183
21.091	12.3828	10.3043
35.1299	34.4169	11.7841
17.5652	11.3715	12.6704
18.0207	17.5106	11.3169
30.3524	16.1437	11.9111
26.1455	15.9722	14.1755
19.7104	19.7055	10.6219
21.0688	43.6583	8.63899
21.7432	22.6917	11.2558
26.5723	16.1539	6.86878
13.4574	16.0126	10.5991
27.2185	24.5676	12.6721
25.8639	24.9123	8.35903
22.013	20.1905	12.2124
24.4527	13.3917	9.71957
21.4739	27.4448	8.7175
22.3861	19.9372	11.7584
14.3046	16.9186	12.3277
27.1785	10.942	9.60642
18.2302	17.9426	13.3285
31.2307	19.8381	10.0628
28.883	16.9979	12.4746
25.5528	13.3945	10.9502
15.104	35.8115	11.0628
27.6137	24.9189	9.22853
18.988	33.5262	9.54509
23.5211	10.9064	9.1451
27.6095	29.1232	5.61045
28.0565	14.1128	10.4051
31.5497	27.104	12.6787
32.531	16.8694	9.53475
12.1242	24.0041	9.33907
28.7369	15.7964	8.8218
20.0756	13.5935	6.35252
19.5049	8.51891	9.49917
23.5397	22.0914	10.0966
22.6446	16.2825	12.2035
26.2945	18.0252	12.8485
17.6055	31.1482	14.8908
19.71	18.6148	11.4515
27.3158	15.0448	8.26067
41.6385	17.8089	10.7154
19.4723	26.2144	11.9314
22.3943	19.9893	10.3201
29.1093	20.0432	7.71697
16.5514	29.7993	8.38836
32.7107	16.6274	7.53598
22.8309	30.788	8.1413
20.9639	23.9692	9.19793
31.4311	19.0157	9.11456
25.1641	14.806	13.319
30.4381	9.96043	15.5602
26.1305	27.9688	11.0572
26.015	28.7441	11.131
35.5675	14.9791	6.48283
31.8531	18.3835	15.3511
24.3332	9.7158	8.1817
22.0168	19.8038	9.29749
23.2004	15.7822	6.74596
19.2275	23.6654	7.21616
19.7681	7.85218	9.95227
25.1235	17.6648	5.64089
14.29	20.1623	13.0418
19.9286	21.0037	10.6871
11.8351	21.2484	10.9139
27.3072	18.0656	11.2503
26.8896	16.8794	8.52428
19.77	18.7556	14.6616
21.915	6.24859	10.8591
17.1629	20.0085	9.04125
32.3108	16.709	11.4258
24.4266	16.3191	7.38293
34.8103	30.0878	6.87834
27.3245	17.1888	10.8869
23.3508	19.1582	10.6914
24.5638	17.7107	9.58797
22.8669	11.0472	11.158
29.5683	18.3322	6.96728
15.7427	11.3455	7.99486
19.8304	12.3224	9.31776
27.5756	19.2042	4.82648
30.6484	28.6615	9.36842
23.4269	14.5096	9.01001
20.4058	26.9865	9.50459
17.827	23.8134	13.1603
23.9749	35.5323	9.13767
44.1525	11.8521	6.76885
42.7545	17.4402	13.0114
33.3094	12.0759	10.2608
42.8599	16.8115	12.2302
20.4998	19.7052	9.29214
13.8483	19.6676	8.96005
18.3224	20.9542	5.34135
23.4107	44.6755	11.9296
25.0867	22.2048	10.0544
20.1772	18.0709	10.8259
16.7487	17.0823	9.8675
24.7751	30.1329	8.27015
23.3408	19.087	8.92563
24.2875	13.8012	12.3081
18.7185	19.9199	7.68352
24.7611	16.8497	13.8003
22.209	17.6526	9.93448
28.717	18.961	7.03446
17.1739	19.9946	9.13867
27.3344	17.5196	5.73715
29.0502	13.6419	10.7872
28.821	18.6937	8.77521
26.8847	24.1654	9.04526
22.3883	15.8758	10.1706
24.5136	13.7469	11.9807
28.7703	14.8585	6.79958
18.3704	13.3177	5.50577
25.5258	9.2824	10.2359
23.7678	17.8352	15.2312
30.5768	21.3632	9.34057
24.3632	24.6488	9.1058
19.0905	22.1335	12.6233
14.7726	15.1804	10.6736
16.8694	18.1027	11.9043
24.9992	10.5142	11.9702
16.1812	14.6304	7.4025
20.7117	32.7778	12.3474
24.6357	25.8307	8.95841
21.6862	28.3748	12.7751
29.4883	25.2712	14.2134
22.4832	15.3438	7.85834
28.3873	18.6006	8.45983
26.9364	16.7825	6.92733
17.1526	16.2502	10.6062
18.7781	38.7967	8.50344
26.354	12.9345	15.9808
22.5416	14.1668	10.4643
29.7072	20.5398	7.50478
14.2447	19.1428	7.00415
25.1292	11.1905	10.6214
26.9664	15.7116	12.1568
25.1066	27.2106	9.03969
23.9177	41.5933	11.477
21.9348	17.462	12.7759
32.8333	32.6117	18.1354
31.7758	17.4646	9.7747
31.227	30.5059	10.8862
23.2616	15.7953	13.034
18.0907	19.958	6.68592
19.5807	18.0916	12.9709
23.6458	14.0658	10.0854
22.7456	18.1619	12.7427
28.3145	17.5157	10.5687
30.7341	42.252	9.33476
27.8954	34.4823	10.5443
20.8494	16.7932	11.6732
39.2694	34.7056	8.68858
23.6925	19.6927	10.0634
26.166	31.1767	7.95576
22.0273	8.79526	9.32186
35.2272	12.8999	9.43057
30.4533	13.985	10.682
18.7514	18.6696	10.0676
23.868	46.7077	10.793
15.1424	7.03485	12.6885
26.2726	9.24403	10.9659
25.6266	10.2216	10.0303
18.4208	29.0178	10.0762
28.844	20.6516	5.63737
22.5642	29.7431	11.0559
23.3138	22.8208	11.3594
16.5828	16.4881	7.03734
32.8348	19.7652	12.2994
32.1678	23.1715	11.9353
31.5687	13.3291	7.85943
39.1755	13.5467	7.8685
19.3288	15.1212	10.9624
24.6252	17.1797	9.51218
31.2457	23.1747	10.3214
29.2052	17.7916	15.0757
33.3414	25.0194	11.8516
32.4148	27.6007	11.3204
20.8217	15.0814	10.2585
21.9697	23.7416	9.74215
26.4712	27.7165	11.0397
24.8667	19.3307	6.09033
27.9479	45.8623	13.4805
14.1441	17.3184	13.0027
29.7997	15.5198	13.6083
17.1775	18.1953	13.4864
27.5728	36.2432	8.92498
23.465	18.047	10.6993
21.6155	19.1906	10.9572
40.2728	25.4477	6.68352
22.1675	15.0344	6.84854
13.0108	12.744	8.03286
28.6156	33.4855	8.48737
14.9535	11.8422	5.16973
14.4486	11.9396	8.89635
29.2907	18.1193	9.35894
28.8651	16.3837	10.0444
25.3326	14.92	12.9972
20.2456	10.4827	8.67975
26.111	10.811	6.0563
19.6887	13.5677	8.50828
39.2634	20.3731	9.23209
29.1383	30.1905	5.11009
28.2936	12.621	10.9129
19.9056	9.92788	5.91866
22.9841	19.3493	14.252
29.8519	16.9404	9.19096
22.2737	14.4228	11.7235
25.1885	25.749	10.6489
21.4186	14.5989	5.73573
20.3234	16.7043	9.49119
24.7621	21.6498	10.2025
20.5634	25.0605	9.85855
20.7012	13.8551	12.694
21.4066	17.4401	12.5309
17.5792	19.9876	13.0198
25.8453	20.2298	9.8865
22.9428	15.7296	7.23167
23.3882	18.957	9.86857
28.26	19.6368	9.91493
25.86	8.94185	10.2515
33.7636	10.3562	15.3577
25.5131	16.2034	7.25977
19.8737	15.2756	10.72
26.0532	21.0183	11.6413
27.7642	12.9107	7.94227
28.3558	10.2639	10.5794
19.1896	15.7427	6.30439
29.9267	18.6895	4.35206
21.7012	40.7088	7.19467
21.9118	16.1258	12.7451
25.6349	15.9563	8.70331
26.3506	15.4788	10.028
18.9037	16.1726	7.97427
29.6105	16.6725	12.4988
19.462	17.6413	6.73848
25.891	13.9481	7.21362
19.0211	14.0169	8.04145
20.83	11.9318	12.99
28.2169	33.8174	9.88791
20.8588	26.6955	13.7925
28.1653	8.59154	12.2906
25.4927	21.1799	5.66519
27.0526	17.543	9.22791
32.7971	23.0674	10.5814
27.2259	15.9896	9.63846
31.6615	19.2549	10.8471
20.8309	33.1424	5.37299
21.0293	20.7381	11.9373
22.8629	28.7392	8.45387
19.1898	21.8989	9.9195
32.9729	11.8958	7.92611
23.9419	16.4921	9.74756
27.9572	12.7952	12.3532
21.1304	15.6368	10.4837
25.8367	16.2645	7.76206
32.4836	22.187	14.2387
31.1951	41.7834	10.1097
31.3104	32.9417	7.31598
22.9774	28.8297	10.4922
17.9653	14.1219	8.40216
25.4376	23.0184	6.58651
16.1907	24.9445	7.42975
28.7805	24.4196	10.8895
27.8532	15.6796	9.39039
43.9808	17.8626	8.04446
33.3083	14.9177	9.34448
23.0316	16.0925	12.996
18.9029	28.6854	11.8476
25.3026	10.6956	15.5477
24.9835	17.0052	6.38076
24.8681	22.3318	8.29648
28.5659	28.8598	14.4307
30.0719	15.5686	18.0245
23.7413	15.9509	11.1851
16.981	24.4725	13.0635
23.7994	8.07556	7.78134
33.3938	24.6742	10.52
22.4555	14.5029	13.4982
22.4538	8.22524	11.3695
18.5689	17.736	14.6541
14.5236	15.3831	8.41642
19.7972	23.8025	12.849
16.5799	17.5981	10.6413
41.2303	22.7482	9.81319
29.2557	19.3682	16.8633
21.0544	13.057	11.3865
23.2922	32.6386	6.00508
21.0303	18.4163	10.3059
27.6635	11.9031	13.0521
20.6358	27.5931	13.146
21.1732	17.3822	10.3611
25.4604	19.5615	14.1884
14.1995	30.3884	10.2018
23.003	21.8989	13.8004
27.9041	13.927	8.66297
22.9371	20.0252	8.62784
31.5033	15.5191	6.06355
25.2108	20.3626	14.3182
33.4719	19.2405	11.0324
21.9442	16.5563	11.818
17.3583	13.0524	12.1746
31.2692	24.046	10.5262
29.5588	18.3098	11.0337
41.4273	19.3008	7.2857
36.0593	20.8094	14.8465
18.3125	29.365	11.4487
25.3277	27.9294	4.72542
21.2633	38.5948	12.2837
17.2018	37.2922	10.5498
20.298	21.6985	9.21317
34.3674	20.2594	11.3492
24.485	23.9973	7.59305
23.073	22.0677	11.5415
31.5377	19.3302	11.8773
18.8821	21.8533	10.4481
18.226	10.8804	12.44
23.2187	10.746	12.4833
24.7778	29.8903	17.6721
18.6553	13.5947	12.1947
22.1128	12.4963	13.8164
30.6409	19.0351	9.81153
39.0523	14.8936	13.3883
18.7859	16.6485	8.35964
22.3921	23.2768	10.6197
13.6186	8.07027	12.6838
27.4966	15.6245	11.6962
22.0954	18.0588	9.38758
25.4747	11.3785	8.13499
26.7848	12.4283	9.37226
23.3347	16.4363	9.3783
23.933	19.3701	11.9089
27.3606	21.8356	13.2703
24.6759	15.0635	12.4469
22.0674	14.749	10.8504
26.4752	34.3244	9.15283
30.9772	17.241	11.7249
19.2178	18.7826	8.94045
28.5258	18.8594	8.46703
23.3323	16.7538	10.5978
30.6799	16.1616	10.9596
29.8152	28.551	9.90708
17.8418	18.7127	8.86541
21.0953	13.0202	11.3394
28.6599	20.4897	10.8812
20.6482	26.6826	9.34679
28.7044	17.1559	10.8453
34.8052	18.9093	7.10628
28.7671	23.1585	7.88362
19.3106	39.3889	6.903
27.8953	18.429	11.8387
25.0481	25.7665	6.12748
14.8811	33.6276	14.2789
18.391	19.5371	12.3449
23.47	21.0874	12.8794
26.7575	15.7728	8.29883
33.7971	19.7514	12.4727
15.0462	22.5035	4.90758
25.8091	11.7146	10.1979
19.9806	27.0246	10.3307
26.4939	13.3753	8.29454
15.4736	21.6879	11.3544
23.1519	14.311	10.7366
16.9523	12.905	9.14007
27.1366	13.0472	11.608
30.1667	23.7581	9.32297
26.0975	27.8512	12.395
19.1285	25.0004	12.0526
25.1799	18.954	10.2551
25.1621	13.7411	12.6474
24.6023	26.1624	10.5306
23.4655	16.7386	6.39466
21.6184	18.6813	8.60491
29.9142	44.4592	10.2821
30.2507	19.8143	5.61884
29.814	13.044	5.83825
44.2904	18.5367	3.01191
25.6364	38.5641	6.63355
23.2486	17.2471	12.2919
28.5649	20.2808	9.01863
23.2842	18.499	8.43423
35.6572	22.1363	6.9664
15.2128	15.587	14.1246
25.6718	16.8869	8.63319
18.9027	31.6624	10.017
28.2816	16.414	12.7035
29.2609	28.9827	12.6605
21.9751	17.1145	9.6589
20.7791	10.3467	8.10899
30.4575	17.0976	11.6745
27.2995	15.2854	14.3095
21.361	31.8303	9.5918
29.0154	16.4491	11.7809
20.4699	14.8383	11.6466
20.3291	19.4849	13.5178
21.4277	31.7706	9.63514
33.7556	12.543	8.96482
15.9808	7.54846	8.26633
19.4587	20.4782	6.05823
13.0477	16.4844	13.6012
28.5116	21.4665	10.407
24.1539	13.8806	7.32723
25.9572	18.4381	11.009
24.6887	21.574	14.4018
23.0872	14.9706	10.5782
28.7449	22.9161	8.84155
20.5884	31.3066	10.0778
24.6777	38.524	8.809
15.8409	10.3485	11.1685
23.3025	19.5121	9.10508
21.0712	18.0959	6.82115
40.2393	18.1807	11.5816
18.7595	13.796	10.73
25.7119	34.1919	13.2354
22.6902	12.9383	13.9168
29.748	20.0859	10.8369
27.6895	14.3336	13.1081
25.8591	15.8591	9.50849
21.6805	17.409	8.8757
23.2614	22.8542	11.5845
27.8112	15.8199	13.9085
22.5232	18.4873	7.11332
30.6894	18.2877	10.2977
28.3968	29.8914	10.1788
19.2167	12.1983	14.7371
15.1792	11.8662	8.22431
20.4864	13.9965	9.9558
21.5382	17.6237	11.1661
11.4553	15.937	8.37429
18.4075	35.8226	10.7786
24.2662	10.2815	7.66715
13.5436	9.106	10.9706
19.6819	13.7373	10.333
19.0935	11.9975	11.2411
20.0432	15.3173	11.5417
31.0142	15.1454	7.21955
27.2016	26.2619	10.3302
22.3862	14.4913	11.0711
19.7034	13.6962	9.06021
18.0694	46.2788	15.0776
23.435	19.7268	5.90539
21.7367	14.5323	9.24776
22.3133	10.2353	13.0305
19.1531	18.0954	10.0763
28.7296	13.2841	11.5254
34.1608	25.7398	9.50003
16.3562	20.2483	6.73418
25.1212	17.7718	7.28105
20.2425	40.6344	12.6075
20.6408	12.6222	13.6845
26.5895	13.284	13.5823
25.1673	11.3143	10.2942
35.0323	8.88892	9.52692
25.8908	19.2093	12.2982
24.2566	14.1944	9.30077
24.2238	18.5413	10.5495
27.4832	15.0664	6.33715
25.6715	13.6443	10.8751
24.426	27.9023	3.92302
22.2988	20.1039	7.5525
24.796	22.2601	10.9102
28.5621	33.9275	6.56617
31.1197	17.2381	13.3285
24.87	18.4905	12.2435
19.6591	15.959	12.0972
18.6967	20.4581	11.3786
22.037	19.7296	7.44498
38.5473	15.4016	13.2881
27.2227	21.2301	10.2418
15.5998	39.8346	9.34419
21.3347	22.6449	7.3361
19.8599	23.6033	12.3647
34.2042	19.3501	12.6372
24.7322	23.3734	9.83927
23.995	13.4396	10.6896
33.8446	32.8926	11.9528
17.2345	14.4205	8.22692
26.0666	11.156	10.2943
21.5161	25.2665	9.13596
10.474	20.761	9.59031
21.4414	12.3206	9.57852
23.1158	15.0255	12.1049
20.1507	14.3931	10.5342
25.4002	22.7121	12.7009
20.1549	23.9274	10.1058
22.7316	15.8561	5.01018
25.9999	29.2539	15.7372
12.4221	21.3132	10.2167
16.8668	12.0944	11.7349
18.2419	21.3238	10.8995
33.1306	19.2514	9.78995
23.1035	19.3496	8.96488
24.1139	21.833	10.6986
23.5858	23.439	14.5042
24.1391	18.8732	11.4491
33.3799	17.0238	10.1876
22.2668	13.2254	9.55004
23.2021	18.0373	10.9296
20.3062	13.8113	11.0895
26.6619	32.3799	10.2332
28.4301	21.1598	6.92911
28.0916	18.9412	5.95605
24.2829	16.9982	8.24327
20.2507	20.9033	9.07092
26.0859	37.2587	12.2792
20.383	22.0701	11.8858
22.5684	13.9249	14.2923
29.385	13.0607	9.3672
25.9215	18.0383	8.32101
30.9038	32.3303	9.25012
20.5095	28.1907	9.25624
21.958	17.9076	9.20694
28.1828	20.8047	13.3499
20.7663	20.5902	13.9483
22.3893	15.1371	9.40073
33.3293	17.2534	7.73895
21.7563	21.1435	11.6948
20.2257	24.1356	10.7887
16.2939	11.5961	10.7339
27.9338	12.6891	14.493
20.7069	19.5706	9.075
23.2416	15.3648	9.46067
22.617	17.9183	14.5886
25.5052	20.5119	9.69553
22.3579	21.3262	13.9685
18.516	15.5755	9.44003
22.7244	16.5547	12.078
12.7955	30.3116	6.78812
31.3451	15.8914	13.233
29.5532	18.9442	11.3262
27.9613	21.2983	8.02677
27.8267	21.3936	6.83111
19.9323	27.6124	12.095
33.2073	21.4471	8.36328
18.5047	15.7637	9.76594
27.6383	21.1745	10.2315
17.4131	30.6847	14.0922
20.7965	29.4653	9.46907
22.2892	20.5004	10.108
26.5785	13.5188	11.7332
23.3059	15.7364	10.8023
22.9889	17.8455	9.35331
21.4559	15.8163	11.7652
17.5796	17.871	5.9686
32.7189	23.1874	13.3736
20.5288	17.4	10.7604
21.8442	34.7822	7.07164
26.63	12.3127	8.58607
21.0229	20.5091	10.0165
24.8136	14.0872	7.69358
22.0563	23.982	9.41427
22.8856	16.1566	8.83725
43.8498	14.7099	13.2216
30.7021	24.3049	12.529
19.5329	17.6671	8.19835
34.2385	17.3261	6.99845
23.6005	18.8712	6.65076
22.8639	19.0127	10.0952
28.7376	26.0517	7.53329
28.3185	16.3208	12.4775
19.1512	13.6696	12.1646
30.8188	19.8741	9.76275
23.7717	15.6006	11.3614
20.3184	24.2809	11.8619
37.8699	28.1775	9.38921
16.4084	16.9937	14.4803
17.9759	18.446	11.0008
20.0301	18.0162	10.408
25.8375	22.8514	13.044
22.8362	15.3798	8.21939
21.4839	24.1734	15.702
25.2388	18.3656	5.69992
26.1668	19.5293	14.1904
27.4951	12.4955	11.3269
29.4463	11.1442	13.6198
23.2224	16.6907	10.9199
22.5103	39.647	15.3137
15.5689	20.3775	17.0224
27.8211	13.214	12.8359
14.0402	19.7606	10.1379
20.3436	30.8275	8.4051
26.756	14.4977	7.2386
22.8035	9.59307	10.7584
24.812	13.3978	9.34642
25.208	18.5672	7.98066
20.3906	17.5121	5.02088
24.3621	19.9274	6.38103
24.5572	20.3694	9.07797
19.7953	30.4872	11.073
24.3291	10.5862	7.01309
28.7182	13.3455	9.21067
29.3514	24.2065	11.2774
30.9102	18.5733	11.655
31.3889	21.113	13.1119
17.5131	9.70807	8.17943
26.6447	10.3365	9.4741
19.9278	16.0146	12.4009
23.8518	11.94	14.7517
29.0727	17.6354	13.3592
20.6125	33.5155	11.9231
20.6645	20.2816	9.18924
18.3807	13.9281	11.7542
35.849	13.012	7.10216
23.3959	31.5799	8.89936
27.8456	16.2674	4.82295
20.7346	27.8956	7.92856
33.0898	13.4306	9.31981
21.0094	21.6874	12.9634
15.8732	10.1101	13.6045
30.4241	28.5874	6.9184
31.6833	22.6943	8.70314
30.0689	31.4184	8.91634
22.1942	15.8034	10.2622
15.787	16.7934	10.3947
14.4456	14.9355	7.84822
22.2252	15.3895	10.3306
26.583	13.7276	9.85725
27.4423	19.4748	11.6236
22.4389	19.7499	9.71068
34.2958	11.0582	12.2744
17.7136	13.7508	12.5034
25.8926	20.515	10.7966
20.5621	25.7974	9.43017
30.6492	13.9443	7.26067
20.3406	16.1991	11.0278
27.6516	22.7933	12.8611
20.8546	14.1099	6.45126
18.2889	33.1213	12.2203
31.5048	23.1293	7.89421
25.7941	15.3738	9.03889
23.1618	11.5734	10.783
29.5347	23.9957	7.77699
23.0695	13.8554	9.89574
18.6915	25.4644	4.961
22.3476	16.2359	10.4481
20.7871	17.2303	9.95464
27.6748	26.2032	5.22229
24.4783	13.1617	12.2199
20.965	12.3119	10.2226
36.1688	14.0416	9.46781
25.8726	13.0129	4.89011
18.2196	20.4919	8.51674
11.3255	18.1603	14.665
17.9856	16.0608	12.5299
23.6973	23.1077	11.9877
20.1587	19.3834	7.71108
15.1739	14.2829	10.6281
21.712	20.386	7.83872
17.1046	21.4684	8.31292
17.4324	25.3715	10.0607
24.3631	42.0821	9.90277
20.9675	15.5562	7.80137
18.7223	14.4186	13.8606
24.1041	17.472	8.44418
29.0288	28.0142	8.47013
23.7209	12.7683	11.0201
26.5697	29.4488	8.99638
39.6914	21.6592	11.6045
38.0791	18.4713	11.8667
27.7104	14.8611	8.44984
20.2466	15.5669	8.04278
21.3974	15.8023	9.42671
22.6751	8.72137	9.91926
21.6667	6.27643	10.218
32.6255	12.5104	15.1111
20.2181	10.1847	12.226
19.4171	15.9631	9.09233
19.526	16.2699	12.4359
25.9563	12.18	9.0886
19.3391	29.6827	9.75664
21.5387	23.5323	7.16688
23.6435	7.02082	10.8889
16.5244	30.781	7.74648
18.09	32.5284	5.28055
28.3996	16.7096	13.3428
26.8104	23.035	10.6574
25.9608	15.407	6.52068
20.1342	19.2784	10.0638
23.3348	19.8429	8.93779
26.241	12.4821	9.3985
23.747	14.6614	13.5361
13.1345	18.8344	8.47786
22.5084	20.0375	13.6954
33.1148	30.2787	7.23339
34.8627	14.3029	9.85533
29.6901	20.5414	12.531
25.8957	20.9745	8.70386
31.5137	16.7198	7.27467
18.8457	17.8891	14.0767
28.5794	16.7972	11.7106
25.0494	12.4387	8.43524
13.9748	15.4729	10.7023
28.0967	22.1495	12.7361
29.7546	9.17488	11.2264
24.2333	26.7133	12.6735
32.0695	27.2943	10.4343
17.8946	15.2039	12.4169
19.6199	12.8963	12.3435
16.9701	15.3818	7.33975
25.337	18.0425	13.3638
20.7168	24.916	5.20334
27.6022	21.5364	10.6603
26.1896	18.8678	14.7335
22.0982	19.3231	7.82123
24.1	18.6901	6.19997
28.5765	13.2197	14.5845
31.8254	39.6828	10.8534
29.3601	25.9461	7.34749
15.7594	8.78674	12.1016
39.3648	13.335	9.15338
30.1084	16.9003	9.71847
24.5835	16.8116	5.49971
32.046	20.8805	6.79378
18.6309	33.8332	10.9468
14.7015	10.6477	8.20378
25.533	24.6505	11.3293
39.9406	17.8325	7.77048
29.0095	23.1263	14.3125
17.2825	15.5869	13.2875
23.3988	17.3142	10.1574
29.9564	16.2114	10.6476
34.2982	13.8147	5.64033
23.6953	14.1584	9.25898
36.5703	15.1825	10.4449
19.5206	19.1942	8.37918
31.3682	15.0672	10.0711
23.2825	34.9579	12.4162
21.8359	14.2717	9.74811
16.3258	19.701	9.06827
21.4534	18.3143	9.62941
24.2004	36.3172	12.2708
18.4149	16.5315	12.2712
20.8952	13.5134	10.1084
21.24	18.6459	8.4207
15.8008	16.2202	9.41747
24.9879	20.0169	13.0687
30.9151	18.4804	12.28
22.971	28.3761	9.21425
28.5581	32.9014	5.74282
41.4751	18.7133	10.8105
23.1306	29.9312	10.6086
30.1417	19.4659	10.8865
16.3542	14.0866	8.98353
29.357	23.034	10.6877
17.8845	25.738	16.7388
22.3036	20.7749	12.7772
25.9544	16.858	12.342
[truncated: 323,055+ more rows]

## Sheet: Fig. 3g
Spatial frequency (nm-1)	FRC	Smoothed FRC	Threshold (1/7)
0	1	1.00894	0.1428
0.000300462	0.99984	1.00529	0.1428
0.000600923	0.9962	1.00146	0.1428
0.000901385	0.9925	0.99742	0.1428
0.00120185	0.99979	0.99319	0.1428
0.00150246	0.99767	0.98877	0.1428
0.00180292	0.99873	0.98418	0.1428
0.00210339	0.9817	0.97945	0.1428
0.00240385	0.98097	0.97456	0.1428
0.00270431	0.97879	0.96537	0.1428
0.00300477	0.97463	0.95337	0.1428
0.00330523	0.9642	0.93756	0.1428
0.00360585	0.94014	0.91661	0.1428
0.00390631	0.93385	0.89018	0.1428
0.00420677	0.90804	0.85878	0.1428
0.00450723	0.85582	0.8226	0.1428
0.00480769	0.82946	0.78161	0.1428
0.00510815	0.80387	0.73636	0.1428
0.00540862	0.703	0.68824	0.1428
0.00570908	0.56495	0.63816	0.1428
0.00600954	0.57467	0.58659	0.1428
0.00631015	0.57286	0.53437	0.1428
0.00661062	0.46243	0.48276	0.1428
0.00691108	0.3767	0.43302	0.1428
0.00721154	0.34461	0.3862	0.1428
0.007512	0.38687	0.34379	0.1428
0.00781246	0.29981	0.30624	0.1428
0.00811292	0.21726	0.2726	0.1428
0.00841354	0.19786	0.24276	0.1428
0.008714	0.16675	0.21743	0.1428
0.00901446	0.18151	0.19708	0.1428
0.00931492	0.11462	0.18163	0.1428
0.00961539	0.19734	0.17005	0.1428
0.00991585	0.16824	0.16186	0.1428
0.0102163	0.06501	0.15656	0.1428
0.0105168	0.17072	0.15247	0.1428
0.0108172	0.14618	0.14797	0.1428
0.0111178	0.16488	0.14286	0.1428
0.0114183	0.25113	0.13749	0.1428
0.0117188	0.08011	0.13164	0.1428
0.0120192	0.12256	0.12461	0.1428
0.0123197	0.15069	0.11561	0.1428
0.0126202	0.11518	0.10381	0.1428
0.0129206	0.02148	0.08994	0.1428
0.0132212	0.10453	0.07624	0.1428
0.0135217	0.11586	0.06403	0.1428
0.0138222	0.03417	0.05351	0.1428
0.0141226	0.04955	0.04449	0.1428
0.0144231	-0.03033	0.03684	0.1428
0.0147235	-0.04876	0.0313	0.1428
0.015024	0.0405	0.0284	0.1428
0.0153245	0.07381	0.02788	0.1428
0.0156249	0.02678	0.02962	0.1428
0.0159255	-0.03717	0.03384	0.1428
0.016226	0.00237	0.03969	0.1428
0.0165265	0.08425	0.04566	0.1428
0.0168269	0.06734	0.05075	0.1428
0.0171274	0.09145	0.05376	0.1428
0.0174278	0.05474	0.05473	0.1428
0.0177283	0.07117	0.05486	0.1428
0.0180289	0.08677	0.05436	0.1428
0.0183294	0.07754	0.05224	0.1428
0.0186298	0.03687	0.04816	0.1428
0.0189303	0.06773	0.04267	0.1428
0.0192308	-0.02367	0.03608	0.1428
0.0195312	-0.01643	0.02841	0.1428
0.0198317	0.07351	0.02026	0.1428
0.0201322	0.05123	0.01222	0.1428
0.0204326	-0.01719	0.00487	0.1428
0.0207332	0.00865	-0.00107	0.1428
0.0210337	0.00919	-0.00556	0.1428
0.0213342	-0.05511	-0.00929	0.1428
0.0216346	-0.0401	-0.01328	0.1428
0.0219351	-0.00566	-0.01813	0.1428
0.0222355	-0.03728	-0.02315	0.1428
0.022536	-0.06162	-0.02674	0.1428
0.0228366	0.02786	-0.02788	0.1428
0.0231371	-0.00847	-0.02614	0.1428
0.0234375	-0.01695	-0.02176	0.1428
0.023738	-0.07393	-0.01597	0.1428
0.0240385	-0.05088	-0.00987	0.1428
0.0243389	-0.07642	-0.00372	0.1428
0.0246394	0.01379	0.00247	0.1428
0.0249398	0.05858	0.00846	0.1428
0.0252403	0.05562	0.01428	0.1428
0.0255409	0.05333	0.01988	0.1428
0.0258414	0.00947	0.02436	0.1428
0.0261418	0.05178	0.0263	0.1428
0.0264423	0.05086	0.02457	0.1428
0.0267428	0.04721	0.01952	0.1428
0.0270432	0.00766	0.01263	0.1428
0.0273437	0.00332	0.00579	0.1428
0.0276443	-0.01285	-2e-05	0.1428
0.0279448	0.01372	-0.00454	0.1428
0.0282452	-0.03922	-0.00789	0.1428
0.0285457	-0.0794	-0.01014	0.1428
0.0288462	-0.03615	-0.01095	0.1428
0.0291466	-0.00368	-0.01033	0.1428
0.0294471	0.01413	-0.00904	0.1428
0.0297475	-0.01161	-0.00763	0.1428
0.030048	0.0201	-0.00609	0.1428
0.0303486	0.00361	-0.00471	0.1428
0.0306491	0.00824	-0.00392	0.1428
0.0309495	0.02332	-0.00409	0.1428
0.03125	0.0161	-0.0049	0.1428
0.0315505	-0.05619	-0.00574	0.1428
0.0318509	-0.03406	-0.00677	0.1428
0.0321514	0.01683	-0.00831	0.1428
0.032452	-0.04022	-0.01037	0.1428
0.0327525	-0.02237	-0.01256	0.1428
0.0330529	0.00119	-0.01407	0.1428
0.0333534	0.01616	-0.01406	0.1428
0.0336538	0.02574	-0.01222	0.1428
0.0339543	-0.0466	-0.00914	0.1428
0.0342548	-0.03375	-0.00535	0.1428
0.0345552	-0.03082	-0.00095	0.1428
0.0348557	-0.03359	0.00375	0.1428
0.0351563	0.01112	0.00832	0.1428
0.0354568	0.02788	0.01298	0.1428
0.0357572	0.04002	0.01819	0.1428
0.0360577	0.01953	0.02349	0.1428
0.0363582	0.07043	0.02739	0.1428
0.0366586	0.0537	0.02868	0.1428
0.0369591	0.02976	0.02727	0.1428
0.0372597	0.03789	0.02361	0.1428
0.0375602	0.01992	0.01816	0.1428
0.0378606	0.05638	0.01137	0.1428
0.0381611	0.01805	0.00405	0.1428
0.0384615	-0.06329	-0.0032	0.1428
0.038762	-0.0311	-0.00989	0.1428
0.0390625	-0.02109	-0.01535	0.1428
0.0393629	-0.00767	-0.01923	0.1428
0.0396634	-0.03156	-0.02119	0.1428
0.039964	-0.08778	-0.02115	0.1428
0.0402645	0.00137	-0.01978	0.1428
0.0405649	-0.02425	-0.01769	0.1428
0.0408654	-0.01727	-0.01556	0.1428
0.0411658	-0.00336	-0.01397	0.1428
0.0414663	-0.0019	-0.01299	0.1428
0.0417668	0.02554	-0.01273	0.1428
0.0420674	0.01932	-0.01346	0.1428
0.0423678	-0.04007	-0.0152	0.1428
0.0426683	-0.03586	-0.01774	0.1428
0.0429688	0.01429	-0.0203	0.1428
0.0432692	-0.02924	-0.02264	0.1428
0.0435697	-0.05425	-0.02471	0.1428
0.0438702	-0.04362	-0.02628	0.1428
0.0441706	-0.0661	-0.02745	0.1428
0.0444711	0.00162	-0.02809	0.1428
0.0447717	-0.03121	-0.02815	0.1428
0.0450722	-0.01012	-0.02741	0.1428
0.0453726	-0.01071	-0.02537	0.1428
0.0456731	-0.03885	-0.0222	0.1428
0.0459735	0.0015	-0.01863	0.1428
0.046274	-0.06847	-0.01502	0.1428
0.0465745	-0.01344	-0.01147	0.1428
0.0468751	-0.02876	-0.00771	0.1428
0.0471755	0.01451	-0.00341	0.1428
0.047476	0.0215	0.00121	0.1428
0.0477765	-0.00618	0.0058	0.1428
0.0480769	0.00616	0.00991	0.1428
0.0483774	0.04269	0.01329	0.1428
0.0486778	0.01748	0.01581	0.1428
0.0489783	0.03244	0.01701	0.1428
0.0492788	0.03311	0.01693	0.1428
0.0495794	0.01078	0.01593	0.1428
0.0498798	0.0073	0.01451	0.1428
0.0501803	0.00532	0.01303	0.1428
0.0504808	0.02358	0.01144	0.1428
0.0507812	0.01952	0.00984	0.1428
0.0510817	-0.00634	0.00828	0.1428
0.0513822	-0.02562	0.00662	0.1428
0.0516828	0.01223	0.00498	0.1428
0.0519832	0.00875	0.00357	0.1428
0.0522837	0.03904	0.00259	0.1428
0.0525842	-0.00434	0.00182	0.1428
0.0528846	-0.00796	0.00089	0.1428
0.0531851	-0.00689	0.00012	0.1428
0.0534855	-0.01454	-0.00033	0.1428
0.053786	0.0027	-0.00057	0.1428
0.0540865	-0.0033	-0.00065	0.1428
0.0543871	0.0288	-0.00058	0.1428
0.0546875	-0.02369	-0.00015	0.1428
0.054988	-0.05503	0.00095	0.1428
0.0552885	0.0401	0.00263	0.1428
0.0555889	0.0297	0.00466	0.1428
0.0558894	0.01139	0.00683	0.1428
0.0561898	0.00248	0.00912	0.1428
0.0564905	-0.03419	0.01132	0.1428
0.0567909	0.01067	0.01292	0.1428
0.0570914	0.05093	0.01358	0.1428
0.0573918	0.03836	0.01292	0.1428
0.0576923	0.00733	0.01147	0.1428
0.0579928	0.00064	0.01036	0.1428
0.0582932	0.04475	0.00961	0.1428
0.0585937	0.0122	0.00878	0.1428
0.0588942	-0.01838	0.00787	0.1428
0.0591948	0.00301	0.00711	0.1428
0.0594952	-0.03238	0.0069	0.1428
0.0597957	-0.01579	0.00761	0.1428
0.0600962	0.04651	0.00912	0.1428
0.0603966	0.00359	0.01137	0.1428
0.0606971	-0.0141	0.01433	0.1428
0.0609975	0.05106	0.01762	0.1428
0.0612982	0.03621	0.02047	0.1428
0.0615986	-0.005	0.02229	0.1428
0.0618991	0.05635	0.02263	0.1428
0.0621995	0.02159	0.02132	0.1428
0.0625	0.03678	0.01883	0.1428
0.0628005	0.03847	0.01536	0.1428
0.0631009	0.00532	0.01052	0.1428
0.0634014	0.00551	0.00468	0.1428
0.0637018	0.01124	-0.00132	0.1428
0.0640025	-0.01417	-0.00707	0.1428
0.0643029	-0.04014	-0.01221	0.1428
0.0646034	0.00323	-0.0161	0.1428
0.0649038	-0.035	-0.01831	0.1428
0.0652043	-0.07317	-0.01862	0.1428
0.0655048	-0.0262	-0.01704	0.1428
0.0658052	-0.01393	-0.01369	0.1428
0.0661058	-0.02117	-0.00877	0.1428
0.0664063	-0.00417	-0.00312	0.1428
0.0667068	-0.01091	0.00262	0.1428
0.0670072	0.03087	0.00837	0.1428
0.0673077	0.02465	0.01407	0.1428
0.0676082	0.03535	0.01908	0.1428
0.0679086	0.04487	0.02303	0.1428
0.0682091	0.05417	0.02583	0.1428
0.0685095	-0.01684	0.02705	0.1428
0.0688102	0.02071	0.02635	0.1428
0.0691106	0.05086	0.02422	0.1428
0.0694111	0.04129	0.02157	0.1428
0.0697115	0.01836	0.01932	0.1428
0.070012	0.02781	0.01791	0.1428
0.0703125	0.01309	0.01745	0.1428
0.0706129	-0.01569	0.01755	0.1428
0.0709135	-0.01457	0.01706	0.1428
0.071214	0.00879	0.0154	0.1428
0.0715145	0.02499	0.01324	0.1428
0.0718149	0.03051	0.01088	0.1428
0.0721154	0.03584	0.0082	0.1428
0.0724158	0.03053	0.00517	0.1428
0.0727163	0.0433	0.00146	0.1428
0.0730168	-0.04512	-0.00318	0.1428
0.0733172	-0.02129	-0.00894	0.1428
0.0736178	0.01078	-0.0155	0.1428
0.0739183	-0.04213	-0.02214	0.1428
0.0742188	-0.06257	-0.02615	0.1428
0.0745192	-0.00336	-0.02954	0.1428
0.0748197	-0.08174	-0.03266	0.1428
0.0751202	-0.02021	-0.0356	0.1428
0.0754206	-0.04669	-0.03834	0.1428
0.0757212	-0.04856	-0.04087	0.1428
0.0760217	-0.06071	-0.04317	0.1428
0.0763222	0.00508	-0.04521	0.1428

## Sheet: Fig. 3h
Time (min)	FOV 1	FOV 2	FOV 3	FOV 3
0.008333	0.866469	1	1	0.629717
0.841583	1.02374	1.01538	1.13169	0.669811
1.67483	1.04154	0.9	1.08231	0.674528
2.50808	0.750742	0.887179	1.16872	0.679245
3.34133	0.967359	0.902564	0.716049	0.742925
4.17458	1	0.948718	0.82716	0.773585
5.00783	0.857567	0.917949	0.82716	0.71934
5.84108	0.991098	1.0718	0.8107	0.688679
6.67433	0.783383	0.848718	0.777778	0.839623
7.50758	0.830861	0.830769	0.91358	0.745283
8.34083	0.759644	0.84359	0.8107	0.733491
9.17408	0.72997	0.833333	0.703704	0.683962
10.0073	0.848665	0.920513	0.962963	0.773585
10.8406	0.88724	0.984615	0.835391	0.679245
11.6738	0.79822	0.997436	0.761317	0.761792
12.5071	0.884273	0.758974	0.753086	0.783019
13.3403	0.869436	0.841026	0.769547	0.799528
14.1736	0.866469	0.958974	0.884774	0.832547
15.0068	0.709199	1.07436	0.72428	0.900943
15.8401	0.836795	0.935897	0.81893	0.75
16.6733	0.703264	0.774359	0.967078	0.761792
17.5066	0.905045	0.830769	0.753086	0.716981
18.3398	0.985163	0.887179	0.703704	0.832547
19.1731	0.771513	0.874359	0.674897	0.856132
20.0063	0.896142	0.930769	0.950617	0.785377
20.8396	0.661721	0.866667	0.757202	0.707547
21.6728	0.845697	0.846154	0.699588	0.816038
22.5061	0.750742	0.733333	0.674897	0.816038
23.3393	1.01187	0.948718	0.73251	0.853774
24.1726	0.649852	0.94359	0.683128	0.768868
25.0058	1.00594	0.85641	0.720165	0.929245
25.8391	0.762611	0.951282	0.773663	0.752358
26.6723	1.08605	0.841026	1.02881	0.804245
27.5056	0.74184	0.835897	0.814815	0.84434
28.3388	0.818991	0.84359	0.740741	0.910377
29.1721	0.738872	0.779487	1.02469	0.785377
30.0053	0.771513	0.810256	1.03704	1.00943
30.8386	0.789318	1.03077	1.19753	0.846698
31.6718	0.727003	0.830769	1.06173	0.841981
32.5051	0.700297	0.858974	0.847737	0.908019
33.3383	0.765579	0.794872	0.695473	0.837264
34.1716	0.94362	0.823077	0.753086	0.84434
35.0048	0.691395	0.9	0.790123	1.00943
35.8381	0.827893	0.774359	0.699588	0.938679
36.6713	0.830861	0.805128	0.876543	0.910377
37.5046	0.721068	0.861538	0.781893	0.908019
38.3378	0.771513	0.717949	0.72428	0.860849
39.1711	0.676558	0.894872	0.99177	0.955189
40.0043	0.881306	0.746154	0.934156	0.870283
40.8376	0.857567	0.871795	0.897119	0.816038
41.6708	0.750742	0.84359	0.835391	0.900943
42.5041	0.765579	0.741026	0.802469	0.988208
43.3373	0.88724	0.897436	1.11523	0.879717
44.1706	0.780415	0.905128	0.740741	0.988208
45.0038	0.676558	0.828205	0.786008	0.990566
45.8371	0.88724	0.861538	0.958848	1.00943
46.6703	0.789318	0.869231	0.901235	1.0684
47.5036	0.78635	0.902564	0.802469	1.10142
48.3368	0.854599	1.01026	1.09054	0.908019
49.1701	0.804154	0.905128	0.909465	1.02123
50.0033	0.732938	0.864103	0.979424	1.13915
50.8366	0.839763	0.823077	0.831276	1.12736
51.6698	0.789318	0.828205	0.703704	1.03066
52.5031	0.836795	0.892308	0.888889	0.924528
53.3363	1.03858	0.861538	0.790123	1.20047
54.1696	0.916914	0.741026	0.938272	1.14151
55.0028	1.04154	0.812821	0.983539	0.929245
55.8361	1.10682	0.835897	0.753086	1.10613
56.6693	0.884273	0.866667	0.831276	1.09198
57.5026	0.967359	0.738462	0.864198	1.29717
58.3358	0.777448	0.779487	0.699588	1.02123
59.1691	0.908012	0.874359	0.691358	1.16745
60.0023	0.875371	0.846154	0.851852	1.08491
60.8356	1	0.84359	0.934156	1

## Sheet: Fig. 3i
Time (min)	FOV 1	FOV 2	FOV 3	FOV 3
0.003333	1	1	1	1
0.836583	0.909303	0.905314	0.937616	0.898366
1.66983	0.857018	0.835165	0.883654	0.809178
2.50308	0.802541	0.77465	0.800444	0.7753
3.33633	0.722068	0.701039	0.708904	0.634268
4.16958	0.660727	0.610568	0.631803	0.568676
5.00283	0.590185	0.526268	0.552851	0.487932
5.83608	0.526216	0.491645	0.488615	0.434787
6.66933	0.469111	0.422249	0.437708	0.352744
7.50258	0.420476	0.374981	0.376527	0.317567
8.33583	0.39594	0.338401	0.349037	0.266912
9.16908	0.350226	0.286768	0.305165	0.231735
10.0023	0.313568	0.254403	0.271011	0.200996
10.8356	0.289762	0.24793	0.246946	0.172313
11.6688	0.252811	0.216017	0.23084	0.156294
12.5021	0.240105	0.200512	0.199185	0.134863
13.3353	0.211626	0.174921	0.184006	0.113757
14.1686	0.177158	0.156857	0.156886	0.103474
15.0018	0.162553	0.141352	0.152999	0.090053
15.8351	0.152037	0.1269	0.138652	0.082476
16.6683	0.14196	0.12103	0.121899	0.07306
17.5016	0.13641	0.104471	0.106072	0.058881
18.3348	0.111874	0.09303	0.100703	0.058989
19.1681	0.111874	0.087159	0.096446	0.049248
20.0013	0.094932	0.075267	0.08321	0.049897
20.8346	0.091573	0.069998	0.081729	0.042212
21.6678	0.084855	0.062472	0.080989	0.039506
22.5011	0.075069	0.052537	0.065161	0.035069
23.3343	0.078429	0.047719	0.063032	0.027167
24.1676	0.070542	0.050278	0.055165	0.027817
25.0008	0.058712	0.041849	0.054147	0.025436
25.8341	0.053746	0.042601	0.051	0.02273
26.6673	0.04586	0.03944	0.049426	0.021972
27.5006	0.04586	0.032365	0.04341	0.021106
28.3338	0.040602	0.031763	0.041651	0.01721
29.1671	0.034614	0.029655	0.037023	0.020349
30.0003	0.042062	0.021827	0.039245	0.01537
30.8336	0.036366	0.024086	0.037208	0.012555
31.6668	0.040456	0.017763	0.032303	0.011581
32.5001	0.034614	0.021677	0.028323	0.01537
